# Supplementary material for: A Genomics England haplotype reference panel and imputation of UK Biobank
Source: Nat Genet. 2024 Aug 12;56(9):1800–3. doi: 10.1038/s41588-024-01868-7 (PMC11387190; doi:10.1038/s41588-024-01868-7)
Supplement: Supplementary file 4 — GWAS summary statistics of all step-wise regression significant sites. [file 41588_2024_1868_MOESM4_ESM.csv]

Phenotype	CHROM	GENPOS	ID	ALLELE0	ALLELE1	A1FREQ	INFO	BETA	SE	LOG10P	Panel	Gene	Halldorsson et al. LOG10P
HEIGHT	1	1022868	rs2001744	A	G	0.367563	0.997534	0.0114513	0.00181289	9.57291	GEL_UKB	AGRN	6.665767474
HEIGHT	1	1023573	rs2710889	A	G	0.372275	0.990791	0.0116828	0.00181443	9.91935	HRC_UKB	AGRN	6.993277308
SBP	1	1330125	rs35946613	G	A	0.807884	0.998183	0.0144814	0.0024558	8.43109	GEL_UKB	TAS1R3
SBP	1	1366561	1:1301941_AGT_A	AGT	A	0.827072	0.931632	0.0153121	0.00264805	8.13288	HRC_UKB
HEIGHT	1	1436388	rs76142405	CA	C	0.187556	0.979663	0.0141748	0.00225927	9.45383	GEL_UKB	VWA1 LOC102724312	5.727903001
HEIGHT	1	1441187	rs1240697	A	G	0.189178	0.950362	0.0143244	0.00228713	9.42305	HRC_UKB	VWA1	5.274088368
HEIGHT	1	1641275	rs3765908	G	A	0.70745	0.869527	-0.0123621	0.00206126	8.69769	HRC_UKB	CDK11B	5.854027097
SBP	1	1641275	rs3765908	G	A	0.707444	0.869512	0.0143205	0.00228103	9.46503	HRC_UKB	CDK11B
HEIGHT	1	1648826	rs4648606	A	G	0.288505	0.984346	0.0122639	0.00194485	9.54257	GEL_UKB	CDK11B	6.665485934
BMI	1	1661177	rs115866895	A	G	0.264834	0.993225	-0.0183294	0.00236017	14.092	GEL_UKB	CDK11B SLC35E2B	15.11601509
BMI	1	1661177	rs115866895	A	G	0.263939	0.982661	-0.0190858	0.00237609	15.0198	HRC_UKB	CDK11B SLC35E2B	15.11601509
SBP	1	1749826	rs494264	A	G	0.506136	0.973858	-0.0144913	0.00196097	12.8327	HRC_UKB
SBP	1	1752461	rs1062090	G	A	0.497039	0.999632	-0.0145047	0.00193581	13.1713	GEL_UKB	NADK
BMI	1	1760882	rs1107910	T	C	0.45114	0.983889	-0.0142815	0.00210493	10.9345	HRC_UKB	NADK	8.163258251
BMI	1	1865951	rs6670246	T	A	0.272615	0.996931	-0.0130663	0.00233226	7.67489	GEL_UKB	GNB1	7.589239633
HEIGHT	1	2210427	rs400132	C	T	0.278355	0.98442	0.0186344	0.00196247	20.6586	HRC_UKB	FAAP20 LOC105378592	0.249066775
HEIGHT	1	2211079	rs380190	A	C	0.277728	0.995619	0.0184129	0.00195317	20.3755	GEL_UKB	FAAP20 LOC105378592	12.32176396
SBP	1	2217699	rs6656309	C	G	0.236173	0.995135	0.0137818	0.00228388	8.79696	GEL_UKB
SBP	1	2219851	1:2151290_AAAAAC_A	AAAAAC	A	0.236038	0.972722	0.0138526	0.00230941	8.70038	HRC_UKB
HEIGHT	1	2293397	rs12743493	G	A	0.369192	0.993222	0.0138273	0.0018167	13.5662	GEL_UKB	SKI	7.242748254
HEIGHT	1	2293397	rs12743493	G	A	0.37013	0.981075	0.0137656	0.00182652	13.3163	HRC_UKB	SKI	7.242748254
BMI	1	2806649	rs4648450	C	A	0.467183	0.995192	-0.0145062	0.00208284	11.4824	GEL_UKB		11.42105151
BMI	1	2806649	rs4648450	C	A	0.466825	0.984934	-0.0144259	0.00209444	11.2465	HRC_UKB		11.42105151
SBP	1	3410468	rs2493296	C	T	0.138246	0.995347	0.0225615	0.0028163	14.9441	HRC_UKB	PRDM16
SBP	1	3411057	rs3036506	CAT	C	0.138187	0.997914	0.0225977	0.00281284	15.0245	GEL_UKB	PRDM16
DBP	1	3414320	rs2493288	G	A	0.138133	1	0.025683	0.00302069	16.731	GEL_UKB	PRDM16
DBP	1	3414320	rs2493288	G	A	0.13814	1	0.0256446	0.00302065	16.684	HRC_UKB	PRDM16
HEIGHT	1	6568959	rs56829014	A	AG	0.12796	0.992842	-0.0147769	0.00262638	7.73497	GEL_UKB	TAS1R1 LOC107984912	5.348896514
HEIGHT	1	6568959	rs56829014	A	AG	0.127994	0.969387	-0.0155798	0.00265795	8.33873	HRC_UKB	TAS1R1 LOC107984912	5.348896514
BMI	1	6615980	rs12725767	A	G	0.353671	0.999105	0.0118655	0.00217629	7.30318	HRC_UKB	PHF13	5.823330067
SBP	1	6620847	rs11122105	G	A	0.33832	0.996063	-0.0149008	0.00205061	12.4331	HRC_UKB	PHF13
SBP	1	6621202	rs11122106	A	G	0.337363	0.997878	-0.0146715	0.00205	12.0833	GEL_UKB	PHF13
BMI	1	7678120	rs4908677	C	T	0.481272	0.995542	0.0115791	0.00208364	7.56187	GEL_UKB	CAMTA1	6.231421091
BMI	1	7678120	rs4908677	C	T	0.481007	0.983735	0.0115835	0.00209644	7.48297	HRC_UKB	CAMTA1	6.231421091
HEIGHT	1	8092042	rs6668846	C	G	0.813908	0.993493	-0.0161754	0.0022476	12.21	HRC_UKB	LOC107984914	6.575771929
HEIGHT	1	8103798	rs12067391	G	T	0.813492	0.997435	-0.0161958	0.00224165	12.2998	GEL_UKB	LOC107984914	0.35629373
DBP	1	8397588	1:8457648_GA_G	GA	G	0.424418	0.970207	-0.0147183	0.00213513	11.2638	HRC_UKB
SBP	1	8397588	1:8457648_GA_G	GA	G	0.424437	0.970213	-0.0127288	0.00198653	9.8301	HRC_UKB
DBP	1	8420956	rs301805	T	G	0.584107	1	0.0148122	0.00211164	11.637	GEL_UKB	RERE
SBP	1	8420956	rs301805	T	G	0.584089	1	0.01247	0.00196465	9.65897	GEL_UKB	RERE
HEIGHT	1	8447713	rs11581328	G	A	0.208861	0.986801	0.0174568	0.00216517	15.1265	GEL_UKB	RERE	9.139045434
HEIGHT	1	8447713	rs11581328	G	A	0.20949	0.966523	0.0183159	0.00218509	16.2844	HRC_UKB	RERE	9.139045434
HEIGHT	1	9280636	rs946602	T	C	0.597994	0.994499	0.0200764	0.00178868	28.508	GEL_UKB		18.17576349
HEIGHT	1	9280636	rs946602	T	C	0.597433	0.987349	0.0202681	0.00179402	28.8702	HRC_UKB		18.17576349
HEIGHT	1	9289552	rs9442571	T	A	0.130012	0.993401	0.0350454	0.0026037	40.5693	GEL_UKB		0.303355342
HEIGHT	1	9289552	rs9442571	T	A	0.12976	0.98664	0.0351005	0.00261415	40.3774	HRC_UKB		0.303355342
SBP	1	9381779	rs1815614	G	A	0.572226	0.99715	0.0131756	0.00195455	10.8033	GEL_UKB
SBP	1	9381890	rs9662255	C	A	0.424795	0.993117	-0.0130436	0.00196055	10.5419	HRC_UKB
HEIGHT	1	9478595	rs12561781	G	C	0.350309	0.981253	0.015952	0.00184671	17.243	GEL_UKB		12.13677234
HEIGHT	1	9478595	rs12561781	G	C	0.351166	0.955984	0.0155602	0.0018702	16.056	HRC_UKB		12.13677234
HEIGHT	1	10103608	rs58109538	G	GT	0.0800904	0.923318	0.0206892	0.00336517	9.10539	HRC_UKB	UBE4B	0.014518737
HEIGHT	1	10150932	rs10864446	C	T	0.109621	0.99144	0.0254523	0.00281787	18.7751	HRC_UKB	UBE4B	12.19601741
HEIGHT	1	10182173	rs6661326	T	C	0.40726	0.999332	0.0126804	0.00177849	11.9979	GEL_UKB		0.009347749
HEIGHT	1	10223553	rs12401848	T	G	0.175872	0.994905	0.0225724	0.00230397	21.9365	GEL_UKB	KIF1B	15.48555851
HEIGHT	1	10308041	rs17401588	A	G	0.127497	0.997517	0.0241414	0.00262757	19.3967	HRC_UKB	KIF1B	13.52208327
SBP	1	10736490	rs17035646	G	A	0.335824	0.992943	0.0241981	0.00204818	31.4832	GEL_UKB	CASZ1
DBP	1	10738432	rs34071855	C	G	0.339427	0.994295	0.0232435	0.00219483	25.4799	GEL_UKB	CASZ1
DBP	1	10738432	rs34071855	C	G	0.340051	0.986793	0.0231704	0.00220236	25.1591	HRC_UKB	CASZ1
SBP	1	10738432	rs34071855	C	G	0.340065	0.98679	0.0238733	0.00204912	30.6421	HRC_UKB	CASZ1
HEIGHT	1	11154527	rs77270747	A	C	0.251926	0.992665	0.0209979	0.00202355	24.4998	GEL_UKB	MTOR	10.12897612
BMI	1	11193949	1:11254006_AC_A	AC	A	0.780649	0.967705	-0.0160572	0.00255469	9.48545	HRC_UKB		0.045119546
HEIGHT	1	11220994	rs758459100	GT	G	0.712664	0.982978	-0.0203455	0.00195027	24.7525	HRC_UKB	MTOR	11.30650169
DBP	1	11835738	rs55857306	G	A	0.1632	0.999513	-0.0443823	0.00280617	55.6171	GEL_UKB	CLCN6
DBP	1	11835738	rs55857306	G	A	0.163205	0.998866	-0.0444454	0.00280705	55.7379	HRC_UKB	CLCN6
SBP	1	11835738	rs55857306	G	A	0.163196	0.999513	-0.0472741	0.00261097	72.5438	GEL_UKB	CLCN6
SBP	1	11835738	rs55857306	G	A	0.163201	0.998868	-0.0473493	0.00261182	72.7245	HRC_UKB	CLCN6
DBP	1	11838802	rs55741089	G	A	0.0543865	0.998927	-0.0639706	0.00456295	43.9269	GEL_UKB	CLCN6 NPPA-AS1
DBP	1	11838802	rs55741089	G	A	0.0544443	0.996345	-0.0636784	0.00456665	43.4671	HRC_UKB	CLCN6 NPPA-AS1
DBP	1	11843184	rs34710782	T	C	0.225219	0.998496	-0.0154229	0.002487	9.25207	GEL_UKB	CLCN6 NPPA-AS1
DBP	1	11843184	rs34710782	T	C	0.224813	0.995381	-0.015592	0.00249239	9.40304	HRC_UKB	CLCN6 NPPA-AS1
SBP	1	11845794	rs61764044	A	G	0.0546348	0.991628	-0.0677029	0.00425181	56.3601	HRC_UKB	NPPA NPPA-AS1
SBP	1	11845917	rs5068	A	G	0.0548251	0.997019	-0.0681207	0.0042332	57.5371	GEL_UKB	NPPA NPPA-AS1
SBP	1	11845938	rs5066	C	A	0.0646677	0.997847	-0.0469932	0.00392465	32.3124	GEL_UKB	NPPA NPPA-AS1
SBP	1	11846764	rs12744757	C	T	0.0645902	0.992878	-0.0469983	0.00393663	32.1287	HRC_UKB	NPPA NPPA-AS1
DBP	1	11848089	rs41300100	C	G	0.0112645	0.951755	-0.0747699	0.0100241	13.0596	GEL_UKB	NPPA NPPA-AS1
DBP	1	11848089	rs41300100	C	G	0.0105933	0.829999	-0.0800297	0.0110839	12.2852	HRC_UKB	NPPA NPPA-AS1
SBP	1	11848089	rs41300100	C	G	0.0112658	0.951758	-0.0837294	0.00932577	18.5606	GEL_UKB	NPPA NPPA-AS1
SBP	1	11848089	rs41300100	C	G	0.0105933	0.829984	-0.0908086	0.0103126	17.8856	HRC_UKB	NPPA NPPA-AS1
HEIGHT	1	13617741	rs3060293	C	CTT	0.968618	0.876272	0.0304216	0.00534573	7.89814	HRC_UKB	PDPN	3.272930705
SBP	1	15722456	rs12740492	A	T	0.24536	0.999754	-0.0161582	0.00224915	12.1698	GEL_UKB	PLEKHM2
SBP	1	15723398	rs6668919	C	T	0.245517	0.995874	-0.01626	0.00225316	12.273	HRC_UKB	PLEKHM2
HEIGHT	1	16173418	rs6661012	C	T	0.346617	0.985955	0.0103317	0.00184521	7.66694	HRC_UKB		4.71168369
HEIGHT	1	16178809	rs6688638	T	C	0.648804	0.998062	-0.0104076	0.00182915	7.8957	GEL_UKB		5.108529448
BMI	1	16514605	rs157256	A	G	0.556033	0.898857	0.0123176	0.00220186	7.65429	HRC_UKB	RNU1-1	6.270972975
BMI	1	16539538	rs156880	C	T	0.490491	0.981013	0.0115501	0.00209332	7.46383	GEL_UKB	FAM231B	7.018262916
HEIGHT	1	16980180	rs2284746	C	G	0.522127	1	0.0377667	0.00174706	102.908	HRC_UKB	MFAP2	59.51301726
HEIGHT	1	16980375	rs55750792	G	A	0.520601	0.998891	0.0379456	0.00174817	103.744	GEL_UKB	MFAP2	59.47803858
HEIGHT	1	19311596	rs4911983	G	C	0.189814	1	0.0151422	0.00222989	10.952	HRC_UKB	AKR7A2 PQLC2	6.319691688
HEIGHT	1	19383424	rs12730973	A	G	0.548839	0.998298	0.0199727	0.00175769	29.1946	GEL_UKB	CAPZB	0.400299195
HEIGHT	1	19383424	rs12730973	A	G	0.549022	0.996472	0.0199321	0.00175938	29.0259	HRC_UKB	CAPZB	0.400299195
HEIGHT	1	19638126	rs12407400	G	A	0.238761	0.997265	0.0167421	0.00205372	15.4466	GEL_UKB	MINOS1-NBL1	7.77129174
HEIGHT	1	19638126	rs12407400	G	A	0.238446	0.991229	0.01661	0.00206094	15.1156	HRC_UKB	MINOS1-NBL1	7.77129174
HEIGHT	1	20765368	rs1985278	G	T	0.391034	0.980742	-0.0201663	0.00180865	28.1447	HRC_UKB	HP1BP3	0.145628971
HEIGHT	1	20779501	rs495522	C	T	0.609728	0.998347	0.0200531	0.00179248	28.3275	GEL_UKB	HP1BP3	19.99263635
HEIGHT	1	21249532	1:21576025_CA_C	CA	C	0.468911	0.987854	0.0220453	0.00175789	35.3501	HRC_UKB		18.75609423
HEIGHT	1	21249532	chr1:21249532_CA_C	CA	C	0.468684	0.996535	0.0218463	0.0017508	35.0066	GEL_UKB		18.75609423
DBP	1	21479845	chr1:21479845_T_TGTGTGG	T	TGTGTGG	1.25322e-05	0.877577	1.67637	0.30632	7.35318	GEL_UKB
HEIGHT	1	21595639	rs55722102	T	C	0.202738	0.982916	0.0122836	0.00218775	7.70581	HRC_UKB		4.083746136
HEIGHT	1	21906570	rs150716704	C	T	0.00788249	0.939174	0.0559779	0.0101433	7.46664	HRC_UKB	HSPG2	2.838931615
HEIGHT	1	21962818	rs542369570	C	CA	0.0319117	0.9087	0.040578	0.00519362	14.2532	HRC_UKB		0.01378694
HEIGHT	1	21988357	rs149399639	C	T	0.0254931	0.985554	0.0384006	0.0055662	11.2806	GEL_UKB	CELA3B	5.388244838
HEIGHT	1	22133261	rs4655025	A	G	0.572527	0.995894	-0.0181733	0.00176827	24.0502	HRC_UKB	WNT4	16.15594552
HEIGHT	1	22148932	rs7529389	G	T	0.576416	0.999747	-0.0184392	0.00176717	24.7624	GEL_UKB	LOC105376845	16.67133504
HEIGHT	1	22160087	rs72865212	C	T	0.11495	0.993462	-0.0316502	0.00275519	29.8167	GEL_UKB	LOC105376850	18.19519974
HEIGHT	1	22160087	rs72865212	C	T	0.116426	0.981449	-0.0318542	0.00275588	30.1754	HRC_UKB	LOC105376850	18.19519974
BMI	1	22976311	chr1:22976311_TTTTG_T	TTTTG	T	0.834319	0.998203	-0.0163049	0.00279959	8.24081	GEL_UKB		0.328250641
BMI	1	23096130	1:23422623_GA_G	GA	G	0.812164	0.813946	-0.0172248	0.00294955	8.28181	HRC_UKB		0.029436031
HEIGHT	1	23104157	rs79891104	C	T	0.179057	0.999013	-0.0201863	0.0022769	18.1191	GEL_UKB	LUZP1	0.199812369
HEIGHT	1	23104157	rs79891104	C	T	0.178484	0.997914	-0.0202317	0.00228076	18.1382	HRC_UKB	LUZP1	0.199812369
HEIGHT	1	23132512	1:23459005_TA_T	TA	T	0.482899	0.900886	-0.0164006	0.00184104	18.2856	HRC_UKB		0.128283491
DBP	1	24695823	rs72654647	G	A	0.24643	0.998079	0.0190834	0.00241929	14.5127	GEL_UKB
DBP	1	24695823	rs72654647	G	A	0.246713	0.995424	0.0190878	0.00242163	14.4927	HRC_UKB
SBP	1	24695823	rs72654647	G	A	0.246435	0.998079	0.0146098	0.00225095	10.0678	GEL_UKB
SBP	1	24695823	rs72654647	G	A	0.246717	0.995425	0.0145404	0.00225315	9.96099	HRC_UKB
HEIGHT	1	24860658	rs11586372	G	A	0.377781	0.993787	0.0136411	0.00180413	13.3981	GEL_UKB	LOC105376876	8.924781621
HEIGHT	1	24860658	rs11586372	G	A	0.377842	0.986223	0.0137316	0.00181046	13.4769	HRC_UKB	LOC105376876	8.924781621
HEIGHT	1	24965314	chr1:24965314_A_AAG	A	AAG	0.090356	0.98114	0.0187809	0.00306121	9.07006	GEL_UKB		0.0470633
DBP	1	25022459	rs71014329	G	GT	0.616751	0.988383	0.0145126	0.00214748	10.8541	GEL_UKB	MIR4425
DBP	1	25022459	rs71014329	G	GT	0.624914	0.96029	0.0145232	0.00218882	10.4894	HRC_UKB	MIR4425
SBP	1	25022459	rs71014329	G	GT	0.616723	0.988385	0.0126274	0.0019979	9.58346	GEL_UKB	MIR4425
SBP	1	25025090	rs4320727	G	A	0.631519	0.988953	0.0128805	0.00201398	9.79603	HRC_UKB
HEIGHT	1	25066513	rs7518779	G	A	0.40885	0.997516	0.0155867	0.00177702	17.7528	GEL_UKB		10.19575831
HEIGHT	1	25066513	rs7518779	G	A	0.409088	0.994152	0.0154704	0.00177966	17.4517	HRC_UKB		10.19575831
HEIGHT	1	25497380	rs66898111	C	CA	0.398662	0.93326	-0.0101524	0.00184524	7.42531	HRC_UKB	TMEM57	0.691836987
HEIGHT	1	25788912	1:26115403_GTGCA_G	GTGCA	G	0.156287	0.89317	0.0168644	0.0025397	10.5044	HRC_UKB		5.220374653
HEIGHT	1	26122846	rs79778025	A	G	0.184389	0.978352	0.0259313	0.00227458	29.381	HRC_UKB	PDIK1L LOC105376886	0.748522389
HEIGHT	1	26123518	rs17163588	C	T	0.175856	1	0.0261344	0.00229244	29.3798	GEL_UKB	PDIK1L LOC105376886	14.57510204
HEIGHT	1	26411891	rs35184161	T	C	0.0460157	0.988994	0.038787	0.00418163	19.7528	GEL_UKB	LIN28A	13.70469686
HEIGHT	1	26411891	rs35184161	T	C	0.044201	0.95418	0.0411164	0.0043396	20.5726	HRC_UKB	LIN28A	13.70469686
HEIGHT	1	26476939	rs2219320	T	C	0.252829	0.999478	-0.0270115	0.0020085	40.5032	GEL_UKB	HMGN2	21.70467485
HEIGHT	1	26492562	rs763307681	GGTT	G	0.253915	0.993997	-0.0272582	0.00201062	41.1431	HRC_UKB		21.35685341
HEIGHT	1	26780772	chr1:26780772_T_TC	T	TC	0.0887657	0.992377	0.024102	0.00307754	14.3171	GEL_UKB		0.018708391
DBP	1	26886871	rs34353981	T	C	0.0800707	0.997905	0.023852	0.0038275	9.33601	HRC_UKB	GPN2
DBP	1	26888588	rs34460334	T	C	0.080413	0.998433	0.0234656	0.00381885	9.09625	GEL_UKB	GPN2
SBP	1	26936054	rs182050989	C	T	0.0285457	0.99694	0.0349695	0.0058025	8.77618	GEL_UKB	NUDC
SBP	1	26936054	rs182050989	C	T	0.0283033	0.992616	0.0347625	0.00583191	8.60016	HRC_UKB	NUDC
HEIGHT	1	27009038	1:27335529_GGAATGCAGT_G	GGAATGCAGT	G	0.0243596	0.941671	0.0435577	0.00581623	13.1586	HRC_UKB		0.090288893
DBP	1	29246410	rs12093024	G	A	0.0699871	0.983808	0.0241401	0.00410866	8.37493	HRC_UKB	PTPRU
DBP	1	29249503	rs12097349	G	A	0.0693959	0.993391	0.0243704	0.0041036	8.5419	GEL_UKB	PTPRU
HEIGHT	1	30718619	rs1188393	G	C	0.475629	0.997995	-0.0118053	0.0017488	10.8318	GEL_UKB	MATN1 MATN1-AS1	5.354754629
HEIGHT	1	30719457	rs1149040	G	T	0.475513	0.998565	-0.0114089	0.00174789	10.1739	HRC_UKB	MATN1 MATN1-AS1	0.579659667
HEIGHT	1	31575788	rs3806254	C	G	0.639086	0.985144	0.0103869	0.00183254	7.84034	GEL_UKB	TINAGL1 LOC105378626	0.347741085
HEIGHT	1	31668136	rs2292988	C	T	0.357916	0.99441	-0.0157336	0.00182543	17.1708	HRC_UKB	COL16A1 LOC101929444	9.588380294
HEIGHT	1	31670172	rs2292989	A	G	0.357311	0.997599	-0.0154976	0.00182323	16.7224	GEL_UKB	COL16A1 LOC101929444	9.676541633
BMI	1	31726197	rs945211	G	C	0.61615	1	0.0143251	0.00213868	10.6755	GEL_UKB		8.707721771
BMI	1	31726197	rs945211	G	C	0.616165	1	0.0143773	0.0021387	10.7479	HRC_UKB		8.707721771
BMI	1	31741980	rs2297600	T	G	0.171976	0.998422	0.0164076	0.00275665	8.57695	GEL_UKB	ADGRB2	7.144305224
BMI	1	31742389	rs12739999	G	A	0.171371	0.995258	0.016175	0.00276483	8.30909	HRC_UKB	ADGRB2	7.150009683
HEIGHT	1	31896746	rs138898513	G	A	0.00312734	0.968521	-0.118218	0.0157495	13.2153	GEL_UKB		8.386909068
HEIGHT	1	31896746	rs138898513	G	A	0.00264895	0.887442	-0.12226	0.0178935	11.0791	HRC_UKB		8.386909068
HEIGHT	1	31905536	rs684484	C	G	0.133146	0.999676	0.0325421	0.00257377	35.9167	GEL_UKB		20.29749192
HEIGHT	1	31927977	rs10914505	G	T	0.133009	0.997648	0.0327736	0.00257735	36.3171	HRC_UKB	PTP4A2	19.93990682
SBP	1	31964094	rs577620983	C	T	0.00415228	0.963892	0.0917835	0.0154071	8.59085	GEL_UKB
BMI	1	32768527	rs3737992	G	A	0.168503	0.999152	-0.0182396	0.00277618	10.2984	HRC_UKB	KIAA1522	8.935504573
BMI	1	32817982	rs3737251	G	C	0.167595	0.999515	-0.0183932	0.00278174	10.4216	GEL_UKB	YARS S100PBP	8.975883927
HEIGHT	1	33337216	rs55745410	A	G	0.356045	0.997948	-0.0148696	0.00182665	15.4044	GEL_UKB	PHC2	8.918040934
HEIGHT	1	33371341	rs763419113	AGCACTC	A	0.337426	0.994372	-0.0146299	0.00185184	14.5552	HRC_UKB	PHC2	8.392598597
BMI	1	34118792	rs12031634	G	A	0.29704	0.996113	-0.0131716	0.00227366	8.16067	GEL_UKB	CSMD2	0.33966966
BMI	1	34118792	rs12031634	G	A	0.297197	0.989971	-0.0134877	0.00228046	8.47758	HRC_UKB	CSMD2	0.33966966
HEIGHT	1	36282235	rs759436904	CT	C	0.411989	0.966559	-0.0127203	0.00180338	11.7585	HRC_UKB		0.554634024
HEIGHT	1	36323945	rs12116935	A	G	0.386783	1	-0.0128328	0.00179218	12.0946	GEL_UKB	EVA1B SH3D21	9.101082938
HEIGHT	1	37441202	rs139346505	G	C	0.0181917	0.920188	-0.04377	0.00677333	9.98609	HRC_UKB		4.639842235
HEIGHT	1	37504193	rs115947878	G	C	0.0849143	0.991136	-0.0316044	0.00313488	23.1761	HRC_UKB	MEAF6	13.56631015
HEIGHT	1	37511016	rs72657774	G	A	0.0849834	0.997147	-0.0311279	0.00312513	22.6442	GEL_UKB	MEAF6	13.65615831
SBP	1	37950638	rs72661887	C	T	0.455449	0.998276	0.0135546	0.00194124	11.5374	GEL_UKB
SBP	1	37985412	1:38451084_GT_G	GT	G	0.459155	0.989425	0.0136392	0.00194827	11.5939	HRC_UKB
HEIGHT	1	37990219	rs4360494	G	C	0.554251	0.998783	-0.0234623	0.00175757	39.9225	GEL_UKB	SF3A3	23.60904724
HEIGHT	1	37995647	rs61776719	C	A	0.554754	1	-0.0234244	0.00175705	39.8195	HRC_UKB		22.95381711
BMI	1	39096955	rs112566467	C	T	0.213864	0.995349	0.0216226	0.00253937	16.7781	GEL_UKB	MACF1	11.94309515
BMI	1	39096955	rs112566467	C	T	0.213249	0.986868	0.0213787	0.00255319	16.2517	HRC_UKB	MACF1	11.94309515
BMI	1	39474758	rs151224948	G	A	0.0312873	0.997977	-0.0361194	0.00594051	8.92065	GEL_UKB	MACF1	7.982674445
BMI	1	39571272	rs61743745	G	A	0.030139	0.986173	-0.0382407	0.00608269	9.48936	HRC_UKB	PABPC4 LOC101929516	0.588232188
DBP	1	39578080	rs61781368	C	G	0.180655	0.999366	0.0169899	0.00270159	9.49505	GEL_UKB	PABPC4
DBP	1	39578080	rs61781368	C	G	0.180448	0.997394	0.017068	0.00270564	9.54955	HRC_UKB	PABPC4
HEIGHT	1	40311080	rs3737815	C	A	0.168918	0.998489	-0.0286401	0.00232837	34.0457	GEL_UKB	COL9A2	0.413344069
HEIGHT	1	40315366	rs1846158	G	A	0.169673	0.998059	-0.0291252	0.0023248	35.2805	HRC_UKB	COL9A2	21.29240428
HEIGHT	1	40973234	rs368701271	A	G	0.00643321	0.984928	-0.123707	0.0110017	28.6074	GEL_UKB		16.80958425
HEIGHT	1	40973234	rs368701271	A	G	0.00632622	0.967213	-0.119886	0.0112052	25.9883	HRC_UKB		16.80958425
HEIGHT	1	41025898	rs796328383	CA	C	0.342518	0.973611	0.0372646	0.0018639	88.1959	HRC_UKB		0.01247763
HEIGHT	1	41078607	rs2885697	G	T	0.664818	0.999935	-0.0368871	0.00184949	87.7764	GEL_UKB	SCMH1	51.89756629
HEIGHT	1	41279149	rs1892425	G	A	0.239197	0.997293	0.0399279	0.0020503	83.7402	GEL_UKB		0.122978996
HEIGHT	1	41279149	rs1892425	G	A	0.238954	0.983229	0.0402279	0.00206503	83.7944	HRC_UKB		0.122978996
HEIGHT	1	41336270	rs147082624	C	T	0.0043546	0.953265	0.165641	0.013519	33.788	GEL_UKB		19.22098103
HEIGHT	1	41336270	rs147082624	C	T	0.00381585	0.865663	0.184004	0.0151368	33.2739	HRC_UKB		19.22098103
HEIGHT	1	41866554	1:42332225_CA_C	CA	C	0.823962	0.987809	-0.0189637	0.00230643	15.699	HRC_UKB		8.024003287
HEIGHT	1	41866554	rs11313280	CA	C	0.824054	0.996714	-0.0191044	0.00229733	16.0407	GEL_UKB	HIVEP3	8.024003287
SBP	1	41917999	rs34538877	C	T	0.436726	0.996501	-0.0158344	0.00195266	15.2926	GEL_UKB	HIVEP3
SBP	1	41929725	rs56158079	T	TA	0.522408	0.950893	-0.0157038	0.00198436	14.6026	HRC_UKB	HIVEP3
SBP	1	43377570	rs550778111	GT	G	0.419908	0.993988	0.0144711	0.00196508	12.7488	HRC_UKB
SBP	1	43377570	rs5773806	GT	G	0.417905	0.999843	0.0143575	0.00196058	12.6156	GEL_UKB
DBP	1	43396487	rs839758	A	G	0.464936	1	0.0152419	0.00208353	12.5908	GEL_UKB	SZT2
DBP	1	43396487	rs839758	A	G	0.464937	1	0.0152018	0.00208354	12.5285	HRC_UKB	SZT2
HEIGHT	1	43547684	rs2782641	G	A	0.613449	0.991936	-0.0132252	0.00180072	12.6847	HRC_UKB	PTPRF	6.57984614
HEIGHT	1	43596483	rs673253	C	T	0.442756	0.998007	0.0123953	0.00176069	11.7162	GEL_UKB	PTPRF	6.762607085
HEIGHT	1	44753601	rs143391304	G	C	0.0233478	0.991005	0.0328427	0.00578893	7.85381	GEL_UKB	KIF2C	6.043874809
HEIGHT	1	44753601	rs143391304	G	C	0.0233555	0.964471	0.0327554	0.00586447	7.63234	HRC_UKB	KIF2C	6.043874809
HEIGHT	1	44883076	rs189605957	C	T	0.0220044	0.994712	0.0391063	0.00594675	10.3161	GEL_UKB	EIF2B3	0.780682734
HEIGHT	1	45280465	rs147784331	CT	C	0.323608	0.967156	-0.0119576	0.00189564	9.54865	HRC_UKB		0.008188022
HEIGHT	1	45620207	rs2275086	C	G	0.699689	0.999418	-0.0182078	0.00190564	20.9067	GEL_UKB	CCDC17	12.06949414
BMI	1	45709216	rs138556772	G	A	0.0411468	0.998697	-0.0344227	0.00520946	10.4086	GEL_UKB	IPP	7.678940371
BMI	1	45735755	rs183315407	G	A	0.0408533	0.991451	-0.0351976	0.0052475	10.7034	HRC_UKB	IPP	7.549442991
HEIGHT	1	45831030	1:46296702_GA_G	GA	G	0.418388	0.911884	0.0170537	0.00185254	19.4686	HRC_UKB		0.005160864
BMI	1	47212786	rs6669341	A	G	0.582184	1	-0.016956	0.00210667	15.0773	GEL_UKB		12.50524727
BMI	1	47212786	rs6669341	A	G	0.582181	1	-0.0169769	0.00210667	15.1127	HRC_UKB		12.50524727
HEIGHT	1	47439883	1:47905555_AG_A	AG	A	0.598382	0.998356	-0.017805	0.00178097	22.8053	HRC_UKB		14.58262797
HEIGHT	1	47439883	rs3834075	AG	A	0.598281	0.99902	-0.0178548	0.0017807	22.9347	GEL_UKB	FOXD2	14.58262797
DBP	1	49335020	rs241468	A	C	0.825993	0.99924	-0.0159194	0.00273334	8.24108	GEL_UKB	AGBL4
DBP	1	49335020	rs241468	A	C	0.825379	0.965232	-0.0168177	0.00277732	8.85358	HRC_UKB	AGBL4
BMI	1	49531287	rs1167311	G	A	0.680969	0.980844	-0.0210486	0.00224285	20.2002	HRC_UKB	AGBL4	16.31409711
BMI	1	49556516	chr1:49556516_TTA_T	TTA	T	0.671326	0.992371	-0.0203143	0.00221239	19.3736	GEL_UKB		0.003119859
HEIGHT	1	50340783	rs115910760	T	C	0.057853	1	0.0242853	0.00373358	10.1083	GEL_UKB		6.261734878
HEIGHT	1	50340783	rs115910760	T	C	0.057853	1	0.0243119	0.00373278	10.133	HRC_UKB		6.261734878
HEIGHT	1	50643597	rs12031920	T	A	0.415823	0.996875	0.0197326	0.00177394	28.0162	HRC_UKB	FAF1	0.143026548
HEIGHT	1	50683039	rs12354253	G	A	0.0893763	0.999878	0.046284	0.00306628	50.7545	GEL_UKB	FAF1	0.002572984
HEIGHT	1	50683039	rs12354253	G	A	0.0894504	0.999162	0.0462601	0.00306549	50.7287	HRC_UKB	FAF1	0.002572984
HEIGHT	1	51883774	rs141802813	CCCTGTAATCCCAGCTACTTGGGTGGCGCATG	C	0.133268	0.996195	-0.0157654	0.00257716	9.02165	GEL_UKB		6.069254672
HEIGHT	1	52435932	rs78157739	T	A	0.0445095	0.813708	0.0418881	0.00467854	18.462	HRC_UKB	ZCCHC11	0.133440943
HEIGHT	1	52556233	rs78878568	G	C	0.0380198	0.998237	0.0395579	0.00454897	17.4637	GEL_UKB		10.83141413
HEIGHT	1	53124129	rs1679971	A	G	0.197419	0.996668	0.0203045	0.00219391	19.6688	GEL_UKB	SLC1A7	11.96529135
HEIGHT	1	53124129	rs1679971	A	G	0.197005	0.990484	0.0206676	0.00220198	20.205	HRC_UKB	SLC1A7	11.96529135
HEIGHT	1	53653905	rs17387330	G	A	0.321824	0.990208	0.0172382	0.00187812	19.359	GEL_UKB	GLIS1	9.818099272
HEIGHT	1	53653905	rs17387330	G	A	0.322978	0.994738	0.0172648	0.0018719	19.54	HRC_UKB	GLIS1	9.818099272
HEIGHT	1	54411860	rs12137312	C	A	0.110415	0.992979	-0.0259965	0.00278756	19.9583	HRC_UKB	SSBP3	0.194378861
HEIGHT	1	54411908	rs12129970	A	G	0.110122	0.995423	-0.0255928	0.00278767	19.3682	GEL_UKB	SSBP3	0.365762615
HEIGHT	1	54425415	rs4927111	G	C	0.515749	0.997995	-0.0162363	0.00174719	19.8232	GEL_UKB		0.690284685
HEIGHT	1	54426025	1:54891698_GT_G	GT	G	0.516473	0.986412	-0.0163167	0.00175753	19.7866	HRC_UKB		0.023403364
HEIGHT	1	55654846	rs9436515	C	T	0.360055	0.997045	-0.0139275	0.00182005	13.7045	GEL_UKB		6.093217962
HEIGHT	1	55654846	rs9436515	C	T	0.36005	0.994158	-0.0137547	0.00182237	13.3537	HRC_UKB		6.093217962
SBP	1	56140534	rs778124	G	A	0.373612	0.996589	0.0155758	0.00200095	14.1539	HRC_UKB
SBP	1	56149159	rs1230003	T	G	0.373731	0.999679	0.0154722	0.00199765	14.0204	GEL_UKB
HEIGHT	1	56166682	rs150188352	C	CAAT	0.191754	0.993942	0.0195842	0.00222668	17.8454	GEL_UKB		0.106405776
HEIGHT	1	56173642	1:56639314_GA_G	GA	G	0.2191	0.987867	0.0196026	0.00212878	19.48	HRC_UKB		0.258285208
SBP	1	59180384	rs17535443	G	A	0.275027	0.995941	-0.018492	0.00216588	16.8643	HRC_UKB
SBP	1	59180852	rs11207420	G	A	0.274769	0.998684	-0.0185	0.00216312	16.9191	GEL_UKB
BMI	1	62017951	rs41313250	A	G	0.119821	0.985745	-0.0188881	0.00322233	8.33878	GEL_UKB	PATJ LOC107984965	7.182540408
BMI	1	62017951	rs41313250	A	G	0.120789	0.940495	-0.0181718	0.00328747	7.48859	HRC_UKB	PATJ LOC107984965	7.182540408
BMI	1	62114219	rs12140153	G	T	0.097701	0.981985	-0.0370171	0.00351275	25.2384	GEL_UKB	PATJ	19.89990528
BMI	1	62114219	rs12140153	G	T	0.095538	0.949195	-0.0358748	0.00360718	22.5781	HRC_UKB	PATJ	19.89990528
HEIGHT	1	64761190	rs34365651	G	A	0.0130501	0.977917	0.0735586	0.00777726	20.5039	GEL_UKB	RAVER2	10.90194496
HEIGHT	1	64833288	rs9128	C	T	0.0119608	0.890442	0.0754181	0.00851394	18.0898	HRC_UKB	JAK1 RAVER2	11.06338574
BMI	1	65523023	rs1571151	A	G	0.0811511	0.997702	0.0208816	0.00382116	7.33384	GEL_UKB	LEPR	6.449796115
BMI	1	65969060	rs7519259	G	A	0.529416	0.991952	0.0149917	0.00209171	12.116	HRC_UKB	PDE4B	10.13528724
BMI	1	65987480	rs2186120	G	A	0.529431	0.996036	0.01479	0.00208722	11.8599	GEL_UKB	PDE4B	10.29266833
SBP	1	66544421	rs7553325	C	T	0.489031	0.997213	0.0123154	0.00193585	9.70022	GEL_UKB	SGIP1
SBP	1	66544421	rs7553325	C	T	0.489066	0.993355	0.0125262	0.00193948	9.97589	HRC_UKB	SGIP1
HEIGHT	1	66958314	rs146392518	T	TTTCTC	0.736782	0.997061	0.0184778	0.00198282	19.9301	HRC_UKB		10.50496935
HEIGHT	1	66978209	rs60711286	A	AAAAG	0.259285	0.996387	-0.018829	0.00199287	20.4625	GEL_UKB	MIER1	0.242777876
DBP	1	67821338	chr1:67821338_C_CA	C	CA	0.335193	0.997107	-0.0126602	0.00219863	8.07059	GEL_UKB
DBP	1	67827690	rs2249746	G	T	0.33098	0.991112	-0.01265	0.00221196	7.96975	HRC_UKB	GNG12
HEIGHT	1	71067604	rs66461782	A	T	0.270221	0.999135	0.0175471	0.00197152	18.254	GEL_UKB	ZRANB2 MIR186 ZRANB2-AS1	9.999826317
HEIGHT	1	71067604	rs66461782	A	T	0.270219	0.997989	0.0174819	0.0019722	18.1131	HRC_UKB	ZRANB2 MIR186 ZRANB2-AS1	9.999826317
BMI	1	72287256	rs2613498	C	T	0.191443	0.999798	-0.0300489	0.00263403	29.4185	HRC_UKB	LOC105378797	28.38796887
BMI	1	72288142	rs2613497	A	T	0.807349	0.999804	0.0300027	0.00262801	29.4612	GEL_UKB	LOC105378797	0.283821304
BMI	1	74534733	1:75000417_CT_C	CT	C	0.562493	0.996893	-0.0156826	0.00209749	13.1185	HRC_UKB		12.79295838
BMI	1	74539554	rs7553158	G	A	0.561845	0.999396	-0.0156216	0.00209402	13.0631	GEL_UKB	TNNI3K FPGT-TNNI3K LOC105378803	13.11179242
BMI	1	77523274	rs61777072	G	C	0.110157	0.991345	-0.0222981	0.00333885	10.6169	HRC_UKB	AK5	9.131596577
HEIGHT	1	77979080	rs71244403	C	CGGCCG	0.124853	0.995791	0.0407265	0.00263334	53.2283	GEL_UKB	FUBP1 DNAJB4	0.369180724
BMI	1	77984833	rs34517439	C	A	0.124793	0.996128	0.0379688	0.00312905	33.1579	GEL_UKB	DNAJB4	26.15932944
BMI	1	77984833	rs34517439	C	A	0.123086	0.972106	0.0384342	0.00318575	32.7884	HRC_UKB	DNAJB4	26.15932944
HEIGHT	1	77984833	rs34517439	C	A	0.123146	0.972109	0.0419568	0.00267973	54.5271	HRC_UKB	DNAJB4	34.24765956
HEIGHT	1	85449691	rs11801146	C	T	0.217579	0.99985	-0.0139135	0.00211809	10.2951	GEL_UKB	DDAH1	5.346228089
HEIGHT	1	85449691	rs11801146	C	T	0.217544	0.999633	-0.0139744	0.00211808	10.3792	HRC_UKB	DDAH1	5.346228089
HEIGHT	1	85516585	rs483153	T	C	0.192575	0.99067	0.0171777	0.00222003	13.9943	GEL_UKB	DDAH1	6.913853809
HEIGHT	1	85531603	rs7526255	G	C	0.167319	0.876235	0.0207753	0.00249364	16.0973	HRC_UKB	DDAH1	7.304702237
HEIGHT	1	85874579	rs12136023	C	A	0.400504	0.999555	-0.0146707	0.00178197	15.7381	GEL_UKB	COL24A1	0
HEIGHT	1	85874579	rs12136023	C	A	0.40058	0.999456	-0.0146761	0.00178166	15.7541	HRC_UKB	COL24A1	0
HEIGHT	1	86344970	rs448008	G	A	0.132345	0.999008	0.0156901	0.00258468	8.89428	GEL_UKB		4.933524986
HEIGHT	1	86356548	rs385437	A	G	0.134755	0.999405	0.0151299	0.00256289	8.44858	HRC_UKB	ODF2L	4.794335593
HEIGHT	1	88141624	rs2225822	C	G	0.895794	0.982656	-0.0165185	0.00288545	7.98474	HRC_UKB		6.417459403
SBP	1	88186088	rs10923038	C	A	0.618955	0.99129	0.0120749	0.00199754	8.82529	HRC_UKB	LOC107985520
HEIGHT	1	88680551	rs12145922	C	A	0.556197	1	0.0269603	0.00175608	52.4679	HRC_UKB	PKN2-AS1	0.140148676
SBP	1	88680977	rs200641754	C	CT	0.38944	0.987323	0.0176653	0.0019918	18.1318	HRC_UKB	PKN2-AS1
HEIGHT	1	88683110	rs3806340	G	T	0.556103	0.999815	0.0271649	0.00175659	53.2204	GEL_UKB	PKN2 PKN2-AS1	29.37803481
DBP	1	88866416	rs12035750	T	C	0.384222	0.997929	0.0121865	0.00213466	7.94414	GEL_UKB	GTF2B
SBP	1	88866416	rs12035750	T	C	0.3842	0.997929	0.0176791	0.00198603	18.2597	GEL_UKB	GTF2B
DBP	1	88878966	rs7554456	C	T	0.383737	0.995841	0.0121605	0.00213781	7.89174	HRC_UKB	GTF2B
HEIGHT	1	91736142	rs12076549	A	C	0.597459	0.997469	-0.0112337	0.00178442	9.51357	GEL_UKB	TGFBR3	0.549009221
HEIGHT	1	91736142	rs12076549	A	C	0.597212	0.99463	-0.0112492	0.00178643	9.51789	HRC_UKB	TGFBR3	0.549009221
HEIGHT	1	91739914	rs12123737	A	G	0.404509	0.997422	0.0112392	0.00178246	9.54149	GEL_UKB	TGFBR3	4.828419798
HEIGHT	1	91739914	rs12123737	A	G	0.404781	0.993701	0.0112295	0.0017854	9.49735	HRC_UKB	TGFBR3	4.828419798
BMI	1	92518655	rs11432913	T	TA	0.785586	0.942158	-0.0171054	0.00259737	10.344	HRC_UKB	EVI5	0.195626098
HEIGHT	1	92837557	rs11540832	A	G	0.00924724	0.981706	0.0940794	0.00917452	23.9467	GEL_UKB	SNORD21 RPL5 FAM69A	15.38675032
HEIGHT	1	92837557	rs11540832	A	G	0.00872345	0.923544	0.103514	0.00973904	25.6593	HRC_UKB	SNORD21 RPL5 FAM69A	15.38675032
HEIGHT	1	92858414	rs10874746	T	C	0.656241	1	0.021447	0.00183658	30.7806	GEL_UKB	FAM69A	19.63507397
HEIGHT	1	92858414	rs10874746	T	C	0.65624	1	0.02145	0.00183619	30.8014	HRC_UKB	FAM69A	19.63507397
HEIGHT	1	92960610	rs945631	G	A	0.0410763	0.994897	0.0395499	0.00440813	18.536	GEL_UKB	FAM69A	10.49578748
HEIGHT	1	92960610	rs945631	G	A	0.0411435	0.979067	0.040132	0.00444091	18.7926	HRC_UKB	FAM69A	10.49578748
HEIGHT	1	93820806	rs150510457	C	T	0.00746193	0.931867	0.067241	0.0105298	9.76826	HRC_UKB	BCAR3	5.26244957
BMI	1	96421048	rs588660	G	A	0.585268	0.998828	0.0195975	0.00210795	19.8401	GEL_UKB		14.60178213
BMI	1	96421048	rs588660	G	A	0.585355	0.997089	0.0194587	0.00210977	19.5398	HRC_UKB		14.60178213
BMI	1	96885737	rs10875038	C	G	0.533859	0.962613	0.0144424	0.00211966	11.0212	HRC_UKB		0.116272716
BMI	1	96887026	rs35351332	T	TAG	0.565733	0.99568	0.0141802	0.00209737	10.863	GEL_UKB		8.822752164
BMI	1	97866967	rs61787785	G	C	0.143418	0.999412	0.0194827	0.0029564	10.3567	GEL_UKB	DPYD	7.920637836
BMI	1	97962287	1:98427843_CT_C	CT	C	0.133612	0.918139	0.0233814	0.00317552	12.7452	HRC_UKB		0.09219752
HEIGHT	1	102951647	rs2061708	G	C	0.590382	0.997967	-0.0247679	0.00177969	43.3014	GEL_UKB	COL11A1	25.59032043
HEIGHT	1	102951647	rs2061708	G	C	0.589944	0.994894	-0.0248137	0.00178174	43.3604	HRC_UKB	COL11A1	25.59032043
HEIGHT	1	103228997	rs76208258	C	T	0.00360618	0.988368	0.100666	0.0148856	10.868	GEL_UKB		4.457473331
HEIGHT	1	103259783	rs56186506	A	G	0.00319748	0.943447	0.106288	0.0161686	10.3091	HRC_UKB		4.233468184
BMI	1	106971485	rs72697614	C	A	0.319825	0.974331	0.0136385	0.00225365	8.84378	HRC_UKB		6.388467866
BMI	1	106994177	rs12046439	T	C	0.250293	0.986275	0.0146405	0.00241721	8.85744	GEL_UKB		6.363401789
BMI	1	107434453	rs17531363	A	C	0.297884	0.995882	-0.013527	0.00227215	8.58062	GEL_UKB	NTNG1	7.41767523
BMI	1	107434453	rs17531363	A	C	0.297078	0.986477	-0.0133569	0.00228476	8.2982	HRC_UKB	NTNG1	7.41767523
HEIGHT	1	109274968	rs12740374	G	T	0.221052	1	0.0135463	0.00210246	9.93148	GEL_UKB	CELSR2	7.587724298
HEIGHT	1	109274968	rs12740374	G	T	0.22105	1	0.0134685	0.00210203	9.82965	HRC_UKB	CELSR2	7.587724298
BMI	1	109539929	rs41279738	T	G	0.0260829	0.994487	0.0624401	0.00651783	21.0125	GEL_UKB	GPR61	16.8607823
BMI	1	109612066	rs17024393	T	C	0.0258631	0.990917	0.0625427	0.00655942	20.8234	HRC_UKB	GNAT2	17.25141663
HEIGHT	1	109811391	1:110354013_CAA_C	CAA	C	0.419711	0.92121	0.0109298	0.00184385	8.51265	HRC_UKB		0.062125691
BMI	1	111759969	rs197402	A	G	0.343729	0.999058	0.0149355	0.00218408	11.0964	GEL_UKB	DDX20	9.800683726
BMI	1	111785623	rs653170	C	T	0.359313	0.996968	0.0150015	0.0021647	11.3761	HRC_UKB	KCND3	9.394888975
DBP	1	112496139	rs72699046	G	C	0.0709798	0.996113	0.0397484	0.00404833	22.0281	GEL_UKB	WNT2B
SBP	1	112501706	rs10776752	G	T	0.0731732	0.997081	0.0389142	0.00371211	24.9857	HRC_UKB	WNT2B
DBP	1	112503773	rs351365	T	C	0.748955	0.994496	0.0255954	0.00239687	25.8926	GEL_UKB	WNT2B
DBP	1	112503773	rs351365	T	C	0.748707	0.98901	0.0252639	0.00240257	25.1344	HRC_UKB	WNT2B
SBP	1	112504108	1:113046730_GT_G	GT	G	0.810084	0.977194	0.0219116	0.00248583	17.9205	HRC_UKB
SBP	1	112504108	rs3838412	GT	G	0.810418	0.993399	0.0224771	0.00246743	19.0822	GEL_UKB	WNT2B
SBP	1	112504257	rs3790604	C	A	0.0736167	0.99717	0.0383989	0.00370188	24.482	GEL_UKB	WNT2B
DBP	1	112504556	rs72993045	T	C	0.0316637	0.977561	0.0519897	0.00599742	17.3594	HRC_UKB	WNT2B
HEIGHT	1	112529152	rs34136813	CTGAG	C	0.204984	0.99949	-0.0233064	0.00216425	26.3157	GEL_UKB	ST7L	0.031999246
HEIGHT	1	112539676	1:113082298_AAAAG_A	AAAAG	A	0.213201	0.976572	-0.0228879	0.00215674	25.5829	HRC_UKB		14.21507617
DBP	1	112662904	1:113205526_CTGT_C	CTGT	C	0.718303	0.989948	-0.0156258	0.00232026	10.7839	HRC_UKB
DBP	1	112662904	rs67902829	CTGT	C	0.716637	0.997172	-0.0159611	0.00230774	11.334	GEL_UKB	CAPZA1
DBP	1	112889822	rs10158127	C	T	0.55299	0.995778	0.0175697	0.00209271	16.3343	GEL_UKB
SBP	1	112896535	1:113439157_AT_A	AT	A	0.534467	0.913808	0.0125084	0.00202559	9.17993	HRC_UKB
SBP	1	112916365	rs6682142	G	A	0.313247	0.99928	0.0114557	0.00208723	7.39212	GEL_UKB	SLC16A1
DBP	1	113013841	1:113556463_TA_T	TA	T	0.44812	0.962436	-0.0179502	0.0021263	16.506	HRC_UKB
SBP	1	115272291	rs6678168	T	C	0.360549	1	0.0149308	0.00201287	12.9237	GEL_UKB
SBP	1	115277977	rs11102915	T	C	0.360339	0.998348	0.0149956	0.00201467	13.0077	HRC_UKB	LOC105378917
DBP	1	115286557	rs11466111	C	T	0.0175903	1	0.0738892	0.00785923	20.2696	HRC_UKB	NGF
DBP	1	115288581	rs145339349	G	A	0.0175719	0.995801	0.0746532	0.00787902	20.5736	GEL_UKB	NGF
SBP	1	115288581	rs145339349	G	A	0.0175784	0.995801	0.0656025	0.00732921	18.4525	GEL_UKB	NGF
SBP	1	115288581	rs145339349	G	A	0.0176984	0.987174	0.0651202	0.00733681	18.1585	HRC_UKB	NGF
HEIGHT	1	118320046	rs17038164	T	C	0.25539	1	-0.0441796	0.00200622	106.745	GEL_UKB		56.96401024
HEIGHT	1	118321993	rs7534091	A	G	0.261013	0.998996	-0.0438373	0.00199259	106.543	HRC_UKB		56.39242704
HEIGHT	1	118884844	rs61730011	A	C	0.0463556	1	-0.0555902	0.00416518	39.9055	GEL_UKB	TBX15	0.435044108
HEIGHT	1	118884844	rs61730011	A	C	0.0463397	1	-0.0556006	0.00416499	39.9237	HRC_UKB	TBX15	0.435044108
HEIGHT	1	118996917	rs12048016	C	G	0.151624	0.997824	-0.0144813	0.00244182	8.52002	GEL_UKB		4.929518825
HEIGHT	1	119025165	rs188264330	T	C	0.293928	0.97836	0.0131128	0.00193525	10.9074	HRC_UKB		8.574400575
HEIGHT	1	119648421	rs12129705	A	T	0.129151	0.985499	-0.0370573	0.0026189	44.7284	GEL_UKB	ZNF697	24.31206102
HEIGHT	1	119648421	rs12129705	A	T	0.127892	0.963299	-0.0368705	0.00265967	42.973	HRC_UKB	ZNF697	24.31206102
HEIGHT	1	147328376	rs10900347	C	G	0.126492	1	-0.0223207	0.00263021	16.6709	GEL_UKB		0.148099248
HEIGHT	1	147606805	rs12118839	G	T	0.09647	0.991047	0.0209328	0.00298027	11.6657	GEL_UKB	BCL9	0.120595004
HEIGHT	1	147606805	rs12118839	G	T	0.0970031	0.981355	0.0205203	0.00298845	11.1819	HRC_UKB	BCL9	0.120595004
HEIGHT	1	148925839	rs57811386	G	A	0.129078	0.759003	0.0215656	0.00298778	12.2775	GEL_UKB	PDE4DIP
HEIGHT	1	148944768	rs12119064	G	C	0.128788	0.827992	0.0236466	0.00286349	15.8292	GEL_UKB	PDE4DIP
HEIGHT	1	148986596	rs112427713	C	T	0.110484	0.825687	0.0242465	0.00306903	14.5559	HRC_UKB	PDE4DIP
HEIGHT	1	149805172	rs587630149	A	T	0.00902437	0.708519	-0.0691164	0.0108873	9.66227	HRC_UKB	HIST2H2BF	8.554878614
HEIGHT	1	149930450	rs145659444	C	T	0.00635109	1	0.0905627	0.010933	15.922	GEL_UKB	MTMR11	7.562614144
HEIGHT	1	149930450	rs145659444	C	T	0.00634966	1	0.0904833	0.0109319	15.8986	HRC_UKB	MTMR11	7.562614144
HEIGHT	1	149934520	rs11205303	T	C	0.407764	1	0.0492481	0.00177939	167.879	GEL_UKB	MTMR11	85.37695757
HEIGHT	1	149934520	rs11205303	T	C	0.407766	1	0.04922	0.00177905	167.753	HRC_UKB	MTMR11	85.37695757
HEIGHT	1	150332050	rs760621045	C	A	0.00211269	0.968195	-0.145752	0.0192707	13.406	GEL_UKB	PRPF3	7.28446461
HEIGHT	1	150559900	rs56411234	G	A	0.0351604	0.99422	0.0619962	0.00472541	38.5957	GEL_UKB	ADAMTSL4	18.23398147
HEIGHT	1	150559900	rs56411234	G	A	0.0355032	0.957178	0.0623533	0.00478655	38.0646	HRC_UKB	ADAMTSL4	18.23398147
HEIGHT	1	150589567	rs190596489	A	C	0.0164484	0.989009	0.0825996	0.00687061	32.5658	HRC_UKB	LOC107985203	17.00982104
HEIGHT	1	150596273	rs72700845	C	T	0.0163096	0.99942	0.083019	0.00686532	32.9368	GEL_UKB	LOC107985203	16.96709932
HEIGHT	1	150783393	rs758689051	G	T	0.00184323	0.832925	-0.155138	0.0222199	11.5359	HRC_UKB		7.173355155
BMI	1	151032244	rs11452561	C	CA	0.882562	0.97156	-0.0227335	0.00327427	11.4161	HRC_UKB	PRUNE	0.129841406
BMI	1	151038045	rs2902811	G	C	0.767266	0.997569	-0.0166923	0.00245602	10.9698	GEL_UKB	BNIPL	8.615951398
HEIGHT	1	151269433	rs35485741	G	C	0.1133	0.996563	-0.0230505	0.00277291	16.0292	HRC_UKB		9.982382427
HEIGHT	1	151362044	rs1410259	G	A	0.111041	0.992824	-0.0215481	0.00280331	13.821	GEL_UKB		9.509227104
DBP	1	153689947	rs35479618	G	A	0.0174105	1	0.0738738	0.00791776	19.9758	GEL_UKB	NPR1 MIR8083
DBP	1	153689947	rs35479618	G	A	0.0174063	1	0.0741154	0.00791846	20.0976	HRC_UKB	NPR1 MIR8083
SBP	1	153689947	rs35479618	G	A	0.0174146	1	0.0697088	0.00736574	20.5278	GEL_UKB	NPR1 MIR8083
SBP	1	153689947	rs35479618	G	A	0.0174104	1	0.0698609	0.00736646	20.6098	HRC_UKB	NPR1 MIR8083
HEIGHT	1	154549918	rs72698179	C	A	0.029912	0.978145	0.0445486	0.00518289	17.0808	GEL_UKB	UBE2Q1	10.18438241
HEIGHT	1	154549918	rs72698179	C	A	0.0289058	0.935012	0.0445884	0.00538525	15.9085	HRC_UKB	UBE2Q1	10.18438241
HEIGHT	1	154619664	rs962242	T	C	0.224658	0.997366	0.0162612	0.00209381	14.0925	GEL_UKB	ADAR	9.048647908
HEIGHT	1	154619664	rs962242	T	C	0.225249	0.995694	0.0161001	0.00209334	13.836	HRC_UKB	ADAR	9.048647908
HEIGHT	1	155007497	rs150107452	C	T	0.0246597	0.982677	0.0500366	0.00563756	18.1576	GEL_UKB	ZBTB7B	9.644644277
HEIGHT	1	155007497	rs150107452	C	T	0.0230941	0.927678	0.0551801	0.00598675	19.5151	HRC_UKB	ZBTB7B	9.644644277
HEIGHT	1	155015228	rs141845046	C	T	0.0215283	1	0.0511914	0.00607124	16.468	HRC_UKB	ZBTB7B	9.397831449
HEIGHT	1	155033974	rs74520550	C	A	0.205297	1	0.0236481	0.00216116	27.1406	GEL_UKB	DCST2 DCST1	16.91771741
HEIGHT	1	155033975	rs76306191	C	G	0.205344	0.999768	0.0236493	0.00216041	27.1615	HRC_UKB	DCST2 DCST1	16.89623048
HEIGHT	1	155523494	rs774577313	G	C	0.000503353	0.764912	-0.245699	0.0438091	7.68992	HRC_UKB	ASH1L	3.832564506
BMI	1	156080086	rs61813324	C	T	0.136886	0.9902	0.0278987	0.00302908	19.4878	GEL_UKB	MEX3A	16.46748767
BMI	1	156080086	rs61813324	C	T	0.135481	0.967906	0.0282195	0.00307593	19.3425	HRC_UKB	MEX3A	16.46748767
SBP	1	156105054	rs6661281	T	C	0.410887	0.998154	-0.0129853	0.0019621	10.4389	GEL_UKB	LMNA
SBP	1	156105054	rs6661281	T	C	0.410566	0.995125	-0.0129324	0.00196538	10.3277	HRC_UKB	LMNA
HEIGHT	1	156136394	rs505058	T	C	0.0642472	1	0.0241315	0.00358533	10.7723	GEL_UKB	LMNA	6.039919454
HEIGHT	1	156136394	rs505058	T	C	0.0642492	1	0.0242972	0.00358451	10.9153	HRC_UKB	LMNA	6.039919454
HEIGHT	1	156464911	rs1050316	G	T	0.653118	0.998612	-0.0122336	0.00183672	10.5642	GEL_UKB	MEF2D	6.935467139
HEIGHT	1	156505137	rs538050729	G	GC	0.621429	0.972949	-0.0127277	0.00182673	11.4912	HRC_UKB		0.157530556
BMI	1	156516269	rs6674079	A	G	0.362541	0.996851	0.0147428	0.00215842	11.0721	GEL_UKB		8.380583157
BMI	1	156520182	rs1778830	G	A	0.362545	0.991764	0.015095	0.00216399	11.5161	HRC_UKB		8.450518541
HEIGHT	1	165517070	1:165486307_TC_T	TC	T	0.0326271	0.983069	-0.0295526	0.00495218	8.61841	HRC_UKB		4.317692432
HEIGHT	1	165604642	chr1:165604642_C_CA	C	CA	0.0292626	0.998338	-0.031779	0.00518187	9.06359	GEL_UKB		0.05285803
HEIGHT	1	165630223	rs10737515	G	A	0.464897	1	-0.00989517	0.00175415	7.77198	GEL_UKB	MGST3	5.392566424
HEIGHT	1	165630223	rs10737515	G	A	0.464895	1	-0.0100177	0.00175375	7.95256	HRC_UKB	MGST3	5.392566424
HEIGHT	1	170729454	1:170698595_AT_A	AT	A	0.14657	0.985416	0.0226566	0.00248986	19.0424	HRC_UKB		11.44342012
HEIGHT	1	170729454	rs5778678	AT	A	0.146276	0.995497	0.0230807	0.00248045	19.8732	GEL_UKB	PRRX1	11.44342012
HEIGHT	1	171446188	rs35277691	A	C	0.0943282	0.999154	-0.0164766	0.00298364	7.47558	GEL_UKB		4.865249314
HEIGHT	1	171446188	rs35277691	A	C	0.0942855	0.997282	-0.0164117	0.00298668	7.40805	HRC_UKB		4.865249314
HEIGHT	1	171474229	rs4916229	C	G	0.0958135	0.994114	-0.0166796	0.00297004	7.70884	HRC_UKB		4.95699159
BMI	1	171486183	rs34720381	C	T	0.0919667	0.998731	0.023243	0.00358451	10.0499	GEL_UKB	PRRC2C	7.875267602
BMI	1	171486183	rs34720381	C	T	0.0917786	0.9941	0.022826	0.00359633	9.65855	HRC_UKB	PRRC2C	7.875267602
HEIGHT	1	171547724	rs35039375	A	G	0.0920726	0.999136	-0.018124	0.00301441	8.7382	GEL_UKB	PRRC2C	5.228824228
HEIGHT	1	172113953	rs17346473	A	G	0.287852	1	0.0337317	0.00192967	67.6954	GEL_UKB	DNM3	40.51661242
HEIGHT	1	172113953	rs17346473	A	G	0.287819	1	0.0337447	0.00192934	67.7696	HRC_UKB	DNM3	40.51661242
DBP	1	172231515	rs609702	C	A	0.21463	0.999573	0.0139201	0.00252987	7.42611	GEL_UKB	DNM3
HEIGHT	1	172239064	rs1317394	T	C	0.212567	0.999736	0.0443771	0.00213378	95.3403	GEL_UKB	DNM3	54.66835005
HEIGHT	1	172239064	rs1317394	T	C	0.212391	0.99856	0.0442986	0.00213539	94.8664	HRC_UKB	DNM3	54.66835005
DBP	1	172323215	rs79240969	C	CTCA	0.217945	0.975068	0.0144999	0.00254731	7.90181	HRC_UKB
HEIGHT	1	172381075	rs747253490	A	G	0.18707	0.999406	0.0236779	0.00223378	25.5254	GEL_UKB	DNM3 LOC102724528	0.082722463
HEIGHT	1	172386701	rs17369123	C	T	0.18733	1	0.02347	0.00223203	25.1331	HRC_UKB	DNM3 LOC102724528	17.66438165
DBP	1	172388301	rs12405515	G	T	0.570019	0.998269	-0.0158443	0.00210104	13.3317	GEL_UKB	DNM3 LOC102724528
DBP	1	172388301	rs12405515	G	T	0.568626	0.995748	-0.0158209	0.00210323	13.2686	HRC_UKB	DNM3 LOC102724528
HEIGHT	1	172397922	rs10489284	A	G	0.156367	0.995219	-0.0147534	0.00241271	9.01483	HRC_UKB	DNM3 LOC102724528	6.347714971
HEIGHT	1	174226772	rs147723001	C	CT	0.08359	0.996454	0.0174128	0.00316002	7.44599	GEL_UKB	RABGAP1L	4.074997492
BMI	1	174408297	rs61826867	A	G	0.110562	0.999397	0.0216059	0.00331759	10.1314	GEL_UKB	RABGAP1L	9.335160663
BMI	1	174486351	1:174455489_CT_C	CT	C	0.153843	0.845677	0.0209114	0.00313176	10.6135	HRC_UKB		0.265553028
BMI	1	174694598	rs188948928	A	G	0.0146826	0.648674	-0.0620038	0.0106907	8.17789	HRC_UKB	RABGAP1L	6.621293296
BMI	1	174699003	chr1:174699003_AT_A	AT	A	0.103017	0.998812	-0.0277312	0.0034213	15.2795	GEL_UKB		0.139070558
DBP	1	175161847	rs2285219	A	T	0.470157	0.999147	-0.0116324	0.00208331	7.62788	GEL_UKB	KIAA0040
DBP	1	175174071	rs3766694	T	C	0.613928	0.99864	-0.0116929	0.00213663	7.35315	HRC_UKB	KIAA0040
HEIGHT	1	176337251	rs77472916	T	C	0.068592	1	0.0274085	0.00346461	14.5929	GEL_UKB		7.16768912
HEIGHT	1	176381808	rs4147204	G	A	0.421536	0.997869	0.0104454	0.00176914	8.4506	HRC_UKB		6.491564557
HEIGHT	1	176477780	1:176446916_TA_T	TA	T	0.39379	0.957175	0.0102315	0.00182647	7.67332	HRC_UKB		0.32832463
HEIGHT	1	176530924	rs4233168	A	T	0.918246	0.984659	-0.0296279	0.00322095	19.4401	GEL_UKB	PAPPA2	13.42286451
HEIGHT	1	176530924	rs4233168	A	T	0.919365	0.967592	-0.0293006	0.00327133	18.4759	HRC_UKB	PAPPA2	13.42286451
HEIGHT	1	176552213	rs11583447	T	G	0.430967	0.964253	0.0104616	0.0017944	8.25658	GEL_UKB	PAPPA2	5.194621496
HEIGHT	1	176552519	rs10913200	G	A	0.028725	1	-0.0808465	0.00521092	53.56	GEL_UKB	PAPPA2	29.63494278
HEIGHT	1	176552519	rs10913200	G	A	0.0287261	1	-0.080953	0.00520992	53.7185	HRC_UKB	PAPPA2	29.63494278
HEIGHT	1	176832983	rs1040457	C	T	0.505097	0.955969	0.0294822	0.00178667	60.4445	HRC_UKB	PAPPA2	0.825033571
HEIGHT	1	176833630	rs1014719	G	T	0.547184	0.999118	0.0291332	0.00175719	61.0078	GEL_UKB	PAPPA2	33.69622095
HEIGHT	1	176844033	rs3817857	T	A	0.0442103	0.99502	-0.0414301	0.00427847	21.4501	GEL_UKB	PAPPA2	13.80313325
HEIGHT	1	176854437	rs73050168	C	T	0.0306868	0.994803	-0.049476	0.00508125	21.6783	HRC_UKB		13.81987412
BMI	1	177919890	rs539515	A	C	0.206245	0.999833	0.0459881	0.00256139	71.3527	GEL_UKB		59.60456876
BMI	1	177919890	rs539515	A	C	0.206313	0.999831	0.0459264	0.00256121	71.1741	HRC_UKB		59.60456876
SBP	1	179268611	rs746206908	G	C	4.87347e-05	0.900051	0.808592	0.147774	7.35124	GEL_UKB
HEIGHT	1	180917004	rs79485039	C	T	0.0330697	1	0.0281308	0.00488761	8.06363	GEL_UKB	KIAA1614	4.48228959
HEIGHT	1	180936558	rs3795503	C	T	0.315157	0.998679	0.0161562	0.00187851	17.1004	GEL_UKB	KIAA1614 LOC107985231	11.53371084
HEIGHT	1	180936558	rs3795503	C	T	0.315122	0.996279	0.0160141	0.00188061	16.7796	HRC_UKB	KIAA1614 LOC107985231	11.53371084
HEIGHT	1	183029351	rs10797816	A	T	0.550238	0.99942	-0.016034	0.0017539	19.212	GEL_UKB	LAMC1	11.85548806
HEIGHT	1	183029351	rs10797816	A	T	0.550174	0.997985	-0.0160565	0.0017547	19.2469	HRC_UKB	LAMC1	11.85548806
DBP	1	183089317	rs41475048	A	G	0.25397	0.997128	0.0135587	0.00238692	7.8717	GEL_UKB	LAMC1
DBP	1	183089317	rs41475048	A	G	0.253543	0.990353	0.013859	0.00239641	8.13506	HRC_UKB	LAMC1
HEIGHT	1	183526677	rs144712473	A	G	0.00701521	1	-0.0702833	0.0104463	10.7646	GEL_UKB	SMG7	5.062005949
HEIGHT	1	183526677	rs144712473	A	G	0.00701025	1	-0.0698553	0.0104533	10.6293	HRC_UKB	SMG7	5.062005949
HEIGHT	1	184001260	rs67957214	A	T	0.182973	0.994441	-0.0233014	0.00226657	24.0639	GEL_UKB	COLGALT2	0.038007816
HEIGHT	1	184003894	rs6669645	C	G	0.182995	0.985745	-0.0233763	0.0022757	24.0265	HRC_UKB	COLGALT2	13.35747613
HEIGHT	1	184054395	rs1046934	A	C	0.347435	1	0.0449894	0.00183223	132.411	GEL_UKB	TSEN15	79.06459855
HEIGHT	1	184065982	rs1952256	A	G	0.345756	0.997334	0.0450202	0.00183638	131.998	HRC_UKB	TSEN15	78.91872472
SBP	1	184517551	rs5779220	A	AAACCGGTATT	0.463361	0.984833	0.0118691	0.00195056	8.93367	HRC_UKB
SBP	1	184562956	rs1999996	A	G	0.437437	0.999004	0.01173	0.00194657	8.77445	GEL_UKB	C1orf21
HEIGHT	1	184702964	rs78444298	G	A	0.0195526	0.982454	-0.0458601	0.00635499	12.2726	GEL_UKB	EDEM3	6.846612021
HEIGHT	1	184702964	rs78444298	G	A	0.019649	1	-0.0474546	0.0063354	13.1633	HRC_UKB	EDEM3	6.846612021
HEIGHT	1	184748439	rs115585866	A	G	0.0220555	0.971899	0.0352095	0.00599895	8.35884	HRC_UKB	EDEM3	3.52771173
BMI	1	190318583	rs655598	G	A	0.562806	0.999884	-0.0164762	0.00209051	14.4899	GEL_UKB	BRINP3	0.164060969
BMI	1	190325596	rs815163	T	C	0.562618	0.999243	-0.0166916	0.00209108	14.8427	HRC_UKB	BRINP3	11.61874048
SBP	1	193303540	rs693519	T	C	0.27298	0.998602	0.0127072	0.00217084	8.31772	HRC_UKB	LINC01031
DBP	1	193306691	rs1416977	T	G	0.680842	0.999414	-0.01386	0.00222755	9.30923	GEL_UKB	LINC01031
DBP	1	193306691	rs1416977	T	G	0.680805	0.998177	-0.0138049	0.00222901	9.22971	HRC_UKB	LINC01031
BMI	1	195060488	1:195029618_C_CT	C	CT	0.31022	0.912038	-0.0153286	0.00235125	10.1512	HRC_UKB		0.003119859
BMI	1	195179166	rs76702514	C	G	0.212385	0.995859	-0.0160905	0.00254014	9.6232	GEL_UKB		8.29099307
SBP	1	196908559	rs10922147	C	G	0.238559	0.993425	0.0145418	0.00227456	9.78941	GEL_UKB	CFHR4
SBP	1	196934806	rs200511029	G	GT	0.229938	0.979226	0.0149522	0.00231633	9.96601	HRC_UKB	LOC105371675
BMI	1	197164706	1:197133836_AATATATTAT_A	AATATATTAT	A	0.280294	0.927707	-0.0137853	0.00239888	8.04055	HRC_UKB		0.250640958
HEIGHT	1	199846904	rs2363452	T	C	0.467555	0.995677	0.0125375	0.00175578	12.0322	GEL_UKB		7.535868289
HEIGHT	1	200075886	rs150419964	G	GTTTTCTTTTCTTTTC	0.385148	0.995471	0.0140612	0.00179764	14.2843	HRC_UKB	NR5A2	0.044053097
HEIGHT	1	200177800	rs2245987	T	C	0.696732	0.979355	0.0145135	0.0019203	13.3876	HRC_UKB	NR5A2	6.904133547
HEIGHT	1	200178521	rs2816990	T	C	0.697691	1	0.0144454	0.00190267	13.5022	GEL_UKB		6.675264962
DBP	1	201768594	rs72742024	C	T	0.332823	0.998654	-0.0181761	0.00220435	15.7842	HRC_UKB	NAV1 IPO9-AS1
DBP	1	201800511	rs2644123	T	C	0.308589	0.99008	0.0190247	0.00225999	16.4171	GEL_UKB	NAV1 IPO9-AS1
BMI	1	201831383	rs2678204	T	G	0.341199	0.998483	0.025978	0.00218918	31.7531	GEL_UKB	IPO9 IPO9-AS1	0.451163618
BMI	1	201831383	rs2678204	T	G	0.340719	0.995719	0.0259027	0.00219308	31.4661	HRC_UKB	IPO9 IPO9-AS1	0.451163618
DBP	1	201887128	rs2644135	C	G	0.655333	0.99646	-0.0177562	0.00218808	15.3135	HRC_UKB	SHISA4
BMI	1	202134674	rs4342901	G	A	0.352243	0.974431	-0.0139113	0.00220239	9.57244	HRC_UKB	ARL8A	7.760625433
BMI	1	203520555	rs60226453	C	T	0.176179	1	0.0167466	0.00272995	9.06815	GEL_UKB		7.327569618
BMI	1	203522022	rs4971239	G	A	0.168491	0.982458	0.0177511	0.00280375	9.61389	HRC_UKB		6.594448752
HEIGHT	1	203806387	rs11240542	T	C	0.14584	0.995548	0.018892	0.00247621	13.6273	HRC_UKB	ZC3H11A	8.584325665
HEIGHT	1	203817831	rs12026442	T	C	0.149125	0.992787	0.0194878	0.00245784	14.6551	GEL_UKB	ZC3H11A	8.952686184
SBP	1	204146585	rs78859872	A	C	0.0293088	0.981785	-0.0349089	0.00580584	8.73888	GEL_UKB	ETNK2
DBP	1	204350779	rs7513240	C	T	0.674744	0.997407	-0.0125066	0.00221661	7.77504	HRC_UKB	PLEKHA6
DBP	1	204520372	chr1:204520372_CT_C	CT	C	0.698594	0.996005	0.0137769	0.00227034	8.88824	GEL_UKB
HEIGHT	1	205750404	rs823114	G	A	0.546877	0.999186	-0.0203737	0.00175397	30.465	HRC_UKB	NUCKS1	17.00035627
HEIGHT	1	205754444	rs823118	C	T	0.547082	0.999843	-0.0205272	0.00175381	30.917	GEL_UKB		17.10372738
BMI	1	209034688	rs7539903	T	A	0.615033	0.998308	-0.0131962	0.00213163	9.22248	GEL_UKB	LOC107985255	7.363983765
BMI	1	209034688	rs7539903	T	A	0.614929	0.996012	-0.013383	0.00213431	9.44362	HRC_UKB	LOC107985255	7.363983765
BMI	1	209925121	rs6695101	G	A	0.162885	1	0.0190729	0.00280791	10.9579	GEL_UKB		8.247943866
SBP	1	209971953	rs12034991	A	G	0.369416	0.997877	0.0118349	0.00200136	8.47493	GEL_UKB	SYT14
SBP	1	210100792	rs142912736	A	AT	0.370212	0.990222	0.0120689	0.00200796	8.73298	HRC_UKB	SYT14
BMI	1	210163239	rs766615746	CTAAT	C	0.187495	0.991178	0.0175748	0.00267033	10.3318	HRC_UKB		7.450604333
HEIGHT	1	210259589	rs662790	G	A	0.65411	0.991421	-0.0101963	0.0018441	7.49245	HRC_UKB		4.901494717
HEIGHT	1	210265385	chr1:210265385_CT_C	CT	C	0.483177	0.993892	-0.010456	0.00175292	8.61124	GEL_UKB		0.003642898
HEIGHT	1	211736910	rs697000	T	C	0.984495	0.983764	-0.0436946	0.00709974	9.12282	HRC_UKB		4.746734706
HEIGHT	1	211954340	rs569515562	G	A	0.0142284	0.993913	0.0585856	0.00737002	14.7264	HRC_UKB	INTS7	7.222065951
HEIGHT	1	212009966	1:212183308_TGAA_T	TGAA	T	0.00448054	0.904682	-0.113218	0.0136997	15.852	HRC_UKB		10.26159208
HEIGHT	1	212027833	rs66579625	C	CT	0.585562	0.998425	0.0140718	0.00177203	14.6979	GEL_UKB	INTS7	0.064906569
HEIGHT	1	212027833	rs66579625	C	CT	0.584173	0.990453	0.0144404	0.00177805	15.3368	HRC_UKB	INTS7	0.064906569
HEIGHT	1	212101071	rs6540718	A	C	0.98575	0.996906	-0.0593811	0.00735649	15.1599	GEL_UKB	DTL	7.816303191
HEIGHT	1	212114636	rs190584276	G	A	0.00466561	0.985407	-0.10653	0.0128621	15.9184	GEL_UKB		10.24960733
HEIGHT	1	212249901	rs2492746	A	G	0.592529	0.999771	-0.0150792	0.0017787	16.6387	GEL_UKB	LOC101929541	9.463630971
HEIGHT	1	212253092	rs351374	T	C	0.592477	0.999292	-0.0150856	0.00177872	16.6518	HRC_UKB	LOC101929541	0.459756892
HEIGHT	1	214448534	rs61271474	G	A	0.396662	0.99748	-0.0213365	0.00178664	32.1472	GEL_UKB	PTPN14	18.99714307
HEIGHT	1	214455908	1:214629251_AT_A	AT	A	0.395826	0.996609	-0.021367	0.00178689	32.2276	HRC_UKB		18.74148244
DBP	1	217563075	rs11117882	A	G	0.23191	0.998116	0.0153819	0.00246115	9.38642	GEL_UKB	GPATCH2
DBP	1	217564287	rs68085857	C	T	0.231433	0.997767	0.0151327	0.00246341	9.09163	HRC_UKB	GPATCH2
HEIGHT	1	217632882	rs35492502	G	A	0.296882	0.998235	0.0112142	0.0019127	8.34239	GEL_UKB	GPATCH2 SPATA17	4.776893619
HEIGHT	1	217633400	rs34297962	A	AT	0.29704	0.99418	0.0113937	0.00191619	8.56102	HRC_UKB	SPATA17	4.782595026
HEIGHT	1	218346586	rs10482719	A	AAAAC	0.268175	0.997199	0.0191462	0.00197621	21.4711	GEL_UKB	TGFB2 TGFB2-AS1	14.64911264
HEIGHT	1	218350388	rs1417488	C	T	0.255147	0.987562	0.0200029	0.00201607	22.4752	HRC_UKB	TGFB2	14.57257881
DBP	1	218372828	rs12088448	A	C	0.357876	0.988863	0.0141031	0.00217695	10.0329	HRC_UKB	TGFB2
DBP	1	218376012	rs35981664	A	T	0.311759	0.98984	0.0147942	0.00225168	10.2992	GEL_UKB	TGFB2
HEIGHT	1	218421578	rs1934852	G	T	0.287591	0.999122	0.0372076	0.00193192	81.9292	HRC_UKB	TGFB2	45.74417292
HEIGHT	1	218423955	rs12048049	C	G	0.287615	0.999293	0.0371403	0.00193216	81.617	GEL_UKB	TGFB2	45.86735615
HEIGHT	1	218507841	rs139648809	TA	T	0.0160647	0.985779	0.0598778	0.00700251	16.9132	GEL_UKB		9.27340318
HEIGHT	1	218532847	rs559008623	A	C	0.0162461	0.963357	0.0584154	0.00704836	15.9379	HRC_UKB		8.538126467
HEIGHT	1	218705893	rs17512031	T	C	0.174414	0.987554	-0.0183524	0.0023218	14.5697	HRC_UKB	LOC105372924	7.870890414
HEIGHT	1	218706441	rs72742475	C	T	0.0223669	1	0.0549829	0.00592329	19.781	GEL_UKB	LOC105372924	11.64082879
HEIGHT	1	218706441	rs72742475	C	T	0.0223624	1	0.0549346	0.00592311	19.749	HRC_UKB	LOC105372924	11.64082879
HEIGHT	1	218709994	rs559641353	G	T	0.0704068	0.999293	0.0220442	0.00341624	9.95934	GEL_UKB	LOC105372924	0.113800406
HEIGHT	1	218779295	rs71167465	G	GTGTGTT	0.318592	0.993728	-0.0200603	0.00188087	25.8307	GEL_UKB		0.032453428
HEIGHT	1	218812843	rs17514558	G	C	0.108307	0.99837	-0.0246245	0.00281066	17.7138	HRC_UKB		10.41006156
HEIGHT	1	219605333	rs12028838	G	T	0.446447	0.997619	-0.0172344	0.00175856	21.95	HRC_UKB		13.14009351
HEIGHT	1	219617181	chr1:219617181_AT_A	AT	A	0.520387	0.997673	0.0183367	0.00175082	24.9403	GEL_UKB		0.428839913
HEIGHT	1	219741861	rs76015848	T	G	0.106818	0.991777	-0.0240326	0.00283663	16.6185	HRC_UKB	LOC105372926	8.319691688
SBP	1	221040655	rs10863578	G	C	0.669566	0.996911	0.0131795	0.00205663	9.83221	GEL_UKB
HEIGHT	1	221124774	rs12025127	G	A	0.589093	1	-0.0191416	0.00177366	26.4262	HRC_UKB		12.37645094
SBP	1	221124780	rs4595370	G	A	0.299859	0.998058	-0.0122196	0.00211208	8.14112	HRC_UKB
DBP	1	221127355	rs1596175	G	A	0.299943	0.999524	-0.0143021	0.00226811	9.54236	GEL_UKB
HEIGHT	1	221130525	rs10863588	T	C	0.587978	0.999808	-0.0192255	0.00177395	26.6417	GEL_UKB		12.49429394
DBP	1	221185454	rs9431431	G	A	0.294305	0.996433	-0.0146546	0.00228438	9.85171	HRC_UKB
HEIGHT	1	222935694	rs35926666	A	AT	0.224453	1	-0.0138011	0.00209211	10.3765	GEL_UKB	DISP1	5.680810631
HEIGHT	1	222942050	rs772259088	GC	G	0.223919	0.998569	-0.0140577	0.00209473	10.7138	HRC_UKB	DISP1	5.77059976
HEIGHT	1	222975045	rs139405583	T	G	0.00744285	0.988059	-0.0675123	0.0102121	10.4183	GEL_UKB	DISP1	6.512056027
HEIGHT	1	223004684	rs144673025	T	C	0.0074623	1	-0.0602382	0.0101433	8.54177	HRC_UKB	DISP1	5.527946009
HEIGHT	1	224407291	rs147035763	GTGGAAATAACATGTT	G	0.181188	0.991185	-0.0239339	0.00227985	25.0545	GEL_UKB	WDR26	13.98192394
HEIGHT	1	224407291	rs763630851	GTGGAAATAACATGTT	G	0.178311	0.995755	-0.0239269	0.00228835	24.8614	HRC_UKB		13.98192394
HEIGHT	1	226717680	rs115970863	G	A	0.0854595	1	-0.0194088	0.00311776	9.31801	GEL_UKB	ITPKB	0.018520266
HEIGHT	1	226717680	rs115970863	G	A	0.0854582	1	-0.0195153	0.00311711	9.41657	HRC_UKB	ITPKB	0.018520266
DBP	1	227205805	rs6426595	T	A	0.677887	0.997295	-0.0137473	0.00222372	9.19901	GEL_UKB	CDC42BPA
DBP	1	227277765	rs73098340	C	G	0.253491	0.95459	0.0165977	0.00244271	10.9647	HRC_UKB	CDC42BPA
HEIGHT	1	227399069	chr1:227399069_C_CA	C	CA	0.270701	0.995154	-0.0272113	0.00196871	42.7258	GEL_UKB		0.340365185
HEIGHT	1	227407206	rs36027493	G	GTA	0.233293	0.978731	0.0219616	0.00208608	25.1912	HRC_UKB	LOC107985463	0.287190413
HEIGHT	1	227739541	rs11588850	A	G	0.171367	0.998432	-0.0470297	0.0023168	90.8856	GEL_UKB	SNAP47	41.21471288
HEIGHT	1	227767575	rs11580196	A	G	0.171229	0.993755	-0.0469261	0.00232246	90.056	HRC_UKB	SNAP47	0.5976939
HEIGHT	1	227914028	rs12561862	C	T	0.732115	0.988543	-0.0114416	0.0019815	8.11175	GEL_UKB		4.309741882
HEIGHT	1	227919561	rs3820623	G	A	0.196447	0.997922	-0.0158285	0.00220232	12.1796	GEL_UKB	WNT9A	8.748410443
HEIGHT	1	227919561	rs3820623	G	A	0.196459	0.993077	-0.015539	0.00220705	11.7181	HRC_UKB	WNT9A	8.748410443
DBP	1	228003374	rs2760061	T	A	0.476071	0.996465	0.0146447	0.00208313	11.6855	GEL_UKB
DBP	1	228003374	rs2760061	T	A	0.4791	0.978054	0.0147377	0.00210158	11.6312	HRC_UKB
SBP	1	228003374	rs2760061	T	A	0.476069	0.996464	0.0145778	0.00193816	13.2663	GEL_UKB
SBP	1	228003374	rs2760061	T	A	0.479099	0.978056	0.0147898	0.00195533	13.4073	HRC_UKB
HEIGHT	1	228323999	rs287610	G	A	0.507366	0.999859	-0.0104791	0.00174878	8.68413	HRC_UKB	OBSCN	2.818156412
HEIGHT	1	228465309	rs77173281	A	G	0.0196235	0.917553	-0.0373346	0.00654378	7.93518	HRC_UKB		3.682626237
SBP	1	230708527	rs2493133	T	C	0.402335	0.998293	0.0206105	0.00197469	24.7762	GEL_UKB	AGT
DBP	1	230708564	rs2478543	T	C	0.403458	0.998242	0.0216805	0.0021215	23.7897	GEL_UKB	AGT
DBP	1	230711816	1:230847562_TAAA_T	TAAA	T	0.407006	0.997234	0.0215779	0.00211924	23.622	HRC_UKB
SBP	1	230711816	1:230847562_TAAA_T	TAAA	T	0.407028	0.997235	0.0205561	0.00197173	24.7216	HRC_UKB
HEIGHT	1	230947892	rs4846882	C	A	0.513869	0.999044	0.0101618	0.0017481	8.21225	GEL_UKB	TTC13	5.178440621
HEIGHT	1	230947892	rs4846882	C	A	0.513899	0.997561	0.0101789	0.00174929	8.22739	HRC_UKB	TTC13	5.178440621
HEIGHT	1	234623158	rs12736461	A	G	0.34798	0.997986	0.0112458	0.0018354	9.04833	GEL_UKB		5.485199978
HEIGHT	1	234623158	rs12736461	A	G	0.347778	0.995955	0.0113639	0.0018372	9.20816	HRC_UKB		5.485199978
DBP	1	234745289	chr1:234745289_C_T	C	T	6.09034e-06	0.383258	4.36002	0.684883	9.71238	GEL_UKB
HEIGHT	1	235095276	rs10925202	A	C	0.721271	0.99236	0.0126756	0.00195441	10.0537	GEL_UKB		0.357206174
HEIGHT	1	235343538	rs2803841	G	A	0.355852	0.999231	-0.0159033	0.00182413	17.5492	GEL_UKB	GGPS1	9.945961789
HEIGHT	1	235343538	rs2803841	G	A	0.355834	0.997477	-0.0160673	0.00182541	17.8715	HRC_UKB	GGPS1	9.945961789
SBP	1	241884545	rs4149991	A	G	0.111637	0.991401	0.0173093	0.00308024	7.71769	GEL_UKB	EXO1
DBP	1	243264850	rs12741781	T	G	0.327674	0.997716	0.0272457	0.00221696	33.9877	GEL_UKB	SDCCAG8
DBP	1	243329265	rs10926991	A	G	0.302766	0.999105	0.0278767	0.0022638	34.1189	HRC_UKB	SDCCAG8
HEIGHT	1	243484766	rs72759890	C	G	0.121612	0.98887	0.0237667	0.00268436	18.0725	GEL_UKB	SDCCAG8	0.145799052
HEIGHT	1	243484766	rs72759890	C	G	0.123058	0.978221	0.0237092	0.00268514	17.9793	HRC_UKB	SDCCAG8	0.145799052
BMI	1	243652047	1:243815349_CT_C	CT	C	0.770439	0.864273	-0.0192081	0.00265649	12.3181	HRC_UKB		0.008303103
BMI	1	243669258	rs4658403	C	T	0.833968	0.999149	-0.0187071	0.0027944	10.6647	GEL_UKB	AKT3	8.965531977
HEIGHT	1	243981229	rs112369510	C	T	0.0484496	0.983229	0.0305438	0.00409251	13.0739	GEL_UKB	LOC339529 LOC105373258	8.705754284
HEIGHT	1	244002933	rs75281702	T	G	0.0550162	0.961149	0.0284766	0.0038972	12.5634	HRC_UKB	LOC339529	8.150402482
DBP	1	248897507	rs4335411	G	A	0.761952	0.967418	0.016779	0.00247597	10.9105	GEL_UKB	PGBD2
DBP	1	248897507	rs4335411	G	A	0.762122	0.880531	0.0176112	0.0025976	10.9195	HRC_UKB	PGBD2
SBP	1	248897507	rs4335411	G	A	0.761936	0.96741	0.0167201	0.00230354	12.4072	GEL_UKB	PGBD2
SBP	1	248897507	rs4335411	G	A	0.762109	0.880542	0.0168736	0.0024167	11.5364	HRC_UKB	PGBD2
HEIGHT	10	1686832	rs7896371	C	T	0.459888	0.993909	0.0108543	0.00173826	9.371	GEL_UKB	ADARB2	4.612770394
HEIGHT	10	1689987	rs10794786	T	G	0.471031	0.993862	0.0100242	0.00173562	8.11527	HRC_UKB	ADARB2	0.124272172
HEIGHT	10	3138096	rs35779348	C	T	0.0335521	1	0.0273456	0.00478045	7.97333	GEL_UKB	PITRM1	4.32118127
HEIGHT	10	3138096	rs35779348	C	T	0.0335518	1	0.0275136	0.0047795	8.06634	HRC_UKB	PITRM1	4.32118127
HEIGHT	10	3764453	rs7094145	G	A	0.445795	0.99511	0.00995374	0.00174363	7.9435	GEL_UKB	LOC105376363	5.85071929
HEIGHT	10	3764937	rs11597804	G	T	0.446139	0.987586	0.0100512	0.00175006	8.03241	HRC_UKB	LOC105376363	0.036308956
DBP	10	4067409	rs72774769	C	G	0.0622363	0.989072	-0.024302	0.00431763	7.74055	HRC_UKB	LOC101927964
DBP	10	4077376	rs11252321	T	C	0.0753778	0.998545	-0.0220392	0.00394426	7.63801	GEL_UKB	LOC101927964 LOC107984196
SBP	10	4101743	rs11252344	C	T	0.0746584	0.999366	-0.0203193	0.00368949	7.43855	GEL_UKB
SBP	10	4101743	rs11252344	C	T	0.0747054	0.998335	-0.0203324	0.00369119	7.44104	HRC_UKB
HEIGHT	10	4962103	rs72769971	C	T	0.115374	0.996884	-0.0397472	0.00271325	47.8661	GEL_UKB	AKR1C1	25.14887624
HEIGHT	10	5001312	rs67362530	G	A	0.116466	0.986367	-0.0394418	0.00271553	47.0719	HRC_UKB	AKR1C2	25.00767628
HEIGHT	10	7410781	rs2245569	A	G	0.201792	1	-0.013731	0.00215397	9.73696	GEL_UKB	SFMBT2	0.585616691
HEIGHT	10	7423027	rs2249698	C	A	0.186066	0.998047	-0.0141866	0.00222296	9.75702	HRC_UKB		4.969278871
BMI	10	10216524	rs10905682	C	T	0.820345	1	-0.0150073	0.0026906	7.61309	GEL_UKB		6.353272879
BMI	10	10216524	rs10905682	C	T	0.820344	1	-0.0148848	0.00269053	7.50024	HRC_UKB		6.353272879
HEIGHT	10	11884445	rs7089710	A	G	0.602146	0.998549	-0.0162913	0.00176749	19.5158	GEL_UKB	PROSER2-AS1	11.25043373
HEIGHT	10	11884445	rs7089710	A	G	0.601545	0.994789	-0.0162962	0.00177007	19.4726	HRC_UKB	PROSER2-AS1	11.25043373
HEIGHT	10	11970730	rs117899155	T	A	0.134003	0.996943	-0.0210385	0.00253876	15.9348	HRC_UKB	UPF2	8.758154796
HEIGHT	10	11970886	chr10:11970886_A_AAT	A	AAT	0.134626	0.997441	-0.0212971	0.00253412	16.3655	GEL_UKB		0.171617909
SBP	10	12200327	rs12248718	A	G	0.301917	0.990279	0.0119844	0.00211391	7.84345	GEL_UKB	CDC123
SBP	10	12200327	rs12248718	A	G	0.301396	0.979712	0.0122571	0.00212644	8.08581	HRC_UKB	CDC123
HEIGHT	10	12777038	rs2399890	A	G	0.779916	0.996022	-0.012025	0.00209176	8.04616	GEL_UKB	CAMK1D	5.124036342
HEIGHT	10	12777038	rs2399890	A	G	0.780352	0.992509	-0.0120306	0.00209602	8.02303	HRC_UKB	CAMK1D	5.124036342
HEIGHT	10	12907653	rs34321514	G	T	0.282291	0.998019	-0.0321105	0.00192168	61.9524	GEL_UKB	CCDC3 LOC105376418	32.65997253
HEIGHT	10	12907657	10:12949657_AAAG_A	AAAG	A	0.280326	0.982489	-0.0322847	0.00194102	61.3946	HRC_UKB		32.99516294
BMI	10	16732122	rs10686754	C	CAGG	0.686429	0.984232	0.0141044	0.00224717	9.46059	GEL_UKB	RSU1	0.527650252
BMI	10	16732122	rs10686754	C	CAGG	0.685237	0.947511	0.0145941	0.00228916	9.73852	HRC_UKB	RSU1	0.527650252
HEIGHT	10	17117193	rs11254375	T	G	0.346793	1	-0.0110347	0.00181238	8.94318	GEL_UKB	CUBN	5.436970056
HEIGHT	10	17117193	rs11254375	T	G	0.346794	1	-0.0110684	0.00181198	8.99741	HRC_UKB	CUBN	5.436970056
HEIGHT	10	17787502	rs782065527	A	G	0.164651	0.975225	0.0142352	0.00235886	8.79813	GEL_UKB	TMEM236	5.82501035
SBP	10	18056208	rs7920075	C	T	0.536432	0.996325	-0.0130191	0.00194095	10.7036	GEL_UKB
SBP	10	18056208	rs7920075	C	T	0.536614	0.988136	-0.0132861	0.00194921	11.0292	HRC_UKB
DBP	10	18182821	10:18471750_CA_C	CA	C	0.29873	0.961659	0.0223735	0.00230899	21.477	HRC_UKB
SBP	10	18182821	10:18471750_CA_C	CA	C	0.298729	0.961665	0.023125	0.00214917	26.2742	HRC_UKB
DBP	10	18182865	rs1623474	C	T	0.330027	0.992109	0.0202246	0.00221137	19.2274	GEL_UKB	CACNB2
SBP	10	18182865	rs1623474	C	T	0.330029	0.992109	0.0192486	0.00205824	20.0654	GEL_UKB	CACNB2
DBP	10	18438972	rs7923191	A	G	0.206309	0.991335	0.0170036	0.00257873	10.3678	GEL_UKB	CACNB2
SBP	10	18438972	rs7923191	A	G	0.206321	0.991333	0.0173611	0.00240013	12.3269	GEL_UKB	CACNB2
SBP	10	18438972	rs7923191	A	G	0.205464	0.980404	0.0172084	0.00241777	11.9589	HRC_UKB	CACNB2
DBP	10	18439030	rs12258967	C	G	0.298197	1	-0.026801	0.00227265	31.3716	GEL_UKB	CACNB2
DBP	10	18439030	rs12258967	C	G	0.298202	1	-0.0267888	0.00227267	31.3433	HRC_UKB	CACNB2
SBP	10	18439030	rs12258967	C	G	0.298189	1	-0.0308378	0.00211529	47.4146	GEL_UKB	CACNB2
SBP	10	18439030	rs12258967	C	G	0.298194	1	-0.0308448	0.00211533	47.4341	HRC_UKB	CACNB2
SBP	10	21485672	rs66934412	A	T	0.271513	0.997208	0.0123987	0.00217349	7.93298	GEL_UKB
SBP	10	21485672	rs66934412	A	T	0.271792	0.99526	0.0124341	0.00217502	7.96434	HRC_UKB
BMI	10	21540233	rs12779865	T	C	0.331111	0.998926	0.0208055	0.0022012	20.4779	GEL_UKB	MLLT10	17.41970241
BMI	10	21541175	rs11012732	A	G	0.331468	0.997097	0.0209985	0.00220297	20.8113	HRC_UKB	MLLT10	17.53311756
DBP	10	21695031	rs1243192	C	A	0.297634	0.996135	0.0145144	0.00227403	9.75948	HRC_UKB	MLLT10
DBP	10	21741274	rs11290537	TC	T	0.609794	0.99533	-0.0140875	0.0021301	10.4257	GEL_UKB	MLLT10 LOC107984214
HEIGHT	10	22629222	rs11013071	T	C	0.104626	0.995409	0.0185609	0.00281754	10.3498	GEL_UKB	PIP4K2A	0.005160864
HEIGHT	10	22629222	rs11013071	T	C	0.103939	0.986865	0.0187502	0.00283723	10.4112	HRC_UKB	PIP4K2A	0.005160864
HEIGHT	10	23485786	rs4522069	G	A	0.318604	0.998214	0.0157003	0.00185748	16.5449	GEL_UKB		7.842271316
HEIGHT	10	23495481	rs10828464	C	T	0.326891	0.998679	0.0158523	0.00184488	17.0704	HRC_UKB		8.116906641
HEIGHT	10	24889935	rs11014285	G	A	0.165727	0.988539	0.0242893	0.00233655	24.5846	GEL_UKB	PRTFDC1	14.86261424
HEIGHT	10	24889935	rs11014285	G	A	0.165374	0.974506	0.0244653	0.00235538	24.5463	HRC_UKB	PRTFDC1	14.86261424
HEIGHT	10	25045977	rs6482468	A	G	0.367293	0.999481	0.0129648	0.00179323	12.3156	GEL_UKB	ENKUR	7.40525397
HEIGHT	10	25045977	rs6482468	A	G	0.36721	0.998893	0.0129989	0.00179361	12.3717	HRC_UKB	ENKUR	7.40525397
HEIGHT	10	27611953	rs2808290	C	T	0.50349	0.993678	0.0171099	0.00173258	22.2739	GEL_UKB		14.56634215
HEIGHT	10	27611953	rs2808290	C	T	0.50369	0.990779	0.0169765	0.00173483	21.8871	HRC_UKB		14.56634215
HEIGHT	10	27871907	rs11006752	T	C	0.697461	0.996785	0.0155057	0.00188373	15.7327	GEL_UKB	ARMC4	10.38721614
HEIGHT	10	27871907	rs11006752	T	C	0.697534	0.991833	0.0157456	0.00188815	16.126	HRC_UKB	ARMC4	10.38721614
DBP	10	27941500	rs11371318	G	GAA	0.493366	0.993749	0.0137253	0.0020804	10.3785	HRC_UKB	ARMC4
DBP	10	27956491	rs11596400	A	G	0.456374	1	0.0137968	0.00208055	10.478	GEL_UKB	ARMC4
SBP	10	27956491	rs11596400	A	G	0.456363	1	0.0136552	0.00193637	11.7534	GEL_UKB	ARMC4
SBP	10	27961346	rs4489649	G	A	0.456429	0.996185	0.0137572	0.00193984	11.8786	HRC_UKB	ARMC4
HEIGHT	10	28634806	rs332113	A	G	0.799556	0.993435	-0.0211023	0.00216198	21.7796	HRC_UKB		14.60390531
HEIGHT	10	28635489	rs34810371	T	TAAG	0.799473	0.996138	-0.0211185	0.00215902	21.8691	GEL_UKB		14.82701781
HEIGHT	10	29202607	rs10826579	G	A	0.153324	0.980513	-0.0188332	0.00241464	14.2068	GEL_UKB		8.139290755
HEIGHT	10	29202607	rs10826579	G	A	0.153239	0.957485	-0.0190543	0.00244378	14.1981	HRC_UKB		8.139290755
HEIGHT	10	30831584	rs7095087	G	A	0.354472	0.998452	0.0115202	0.001805	9.75859	GEL_UKB		6.275584851
HEIGHT	10	30831584	rs7095087	G	A	0.354136	0.996769	0.0112985	0.00180656	9.39829	HRC_UKB		6.275584851
HEIGHT	10	31787871	10:32076799_TCTTA_T	TCTTA	T	0.228393	0.974363	-0.0132715	0.00208333	9.7243	HRC_UKB		5.665888189
HEIGHT	10	31793730	rs10826995	T	C	0.288741	0.998429	-0.012394	0.00190823	10.0808	GEL_UKB		6.409336465
BMI	10	33671750	rs193142511	T	A	0.0768639	0.991666	0.0274809	0.00389964	11.7381	GEL_UKB		0.096881785
BMI	10	33724705	rs71495048	C	T	0.0841219	1	0.0263519	0.00372964	11.7959	HRC_UKB		8.321417893
HEIGHT	10	34347892	rs7077783	C	T	0.144647	0.997285	-0.0142698	0.00246319	8.16079	GEL_UKB	PARD3	5.175340579
HEIGHT	10	34347892	rs7077783	C	T	0.144541	0.994996	-0.0140079	0.00246685	7.86677	HRC_UKB	PARD3	5.175340579
HEIGHT	10	43608653	rs45545532	C	T	0.133252	1	0.0183595	0.00254417	12.2723	GEL_UKB	ZNF485	6.847039326
HEIGHT	10	43608653	rs45545532	C	T	0.133248	1	0.0182911	0.00254367	12.1911	HRC_UKB	ZNF485	6.847039326
DBP	10	44884311	rs4948643	T	C	0.721645	0.967375	-0.0140878	0.00235426	8.66206	HRC_UKB	TMEM72-AS1
DBP	10	44885024	rs10793562	A	G	0.722318	0.987103	-0.0142912	0.00233196	9.0518	GEL_UKB	TMEM72-AS1
SBP	10	47314603	rs7093975	A	G	0.730355	0.996113	-0.0144389	0.00218085	10.447	GEL_UKB
DBP	10	47327564	rs34130368	G	T	0.115184	1	-0.0241767	0.00325648	12.945	HRC_UKB
SBP	10	47327564	rs34130368	G	T	0.115201	1	-0.0196862	0.00303087	10.0814	HRC_UKB
DBP	10	47327566	rs34130368	C	A	0.115194	1	-0.0241173	0.00325634	12.8864	GEL_UKB
HEIGHT	10	49320956	rs6537524	C	T	0.529617	0.997854	0.0106237	0.00173176	9.06878	HRC_UKB	C10orf71	5.01627
HEIGHT	10	49328968	rs11598726	T	C	0.447562	0.999026	-0.011168	0.00173683	9.89439	GEL_UKB	C10orf71	5.455522671
HEIGHT	10	51006278	rs2339686	G	A	0.261344	0.99434	-0.0202022	0.0019748	23.837	HRC_UKB	PRKG1	12.07222428
HEIGHT	10	51023552	rs16912746	G	A	0.261337	0.99605	-0.0201604	0.00197323	23.7784	GEL_UKB	PRKG1	12.04971792
HEIGHT	10	51531231	rs61849823	T	C	0.163766	0.993649	0.0223435	0.00234186	20.8491	GEL_UKB	PRKG1	10.84810943
HEIGHT	10	51531231	rs61849823	T	C	0.164115	0.981478	0.022597	0.00235338	21.1054	HRC_UKB	PRKG1	10.84810943
BMI	10	51913526	rs4595495	A	G	0.421132	0.999117	0.0129138	0.00209901	9.11716	GEL_UKB	PRKG1	7.093158756
BMI	10	51913526	rs4595495	A	G	0.420848	0.998072	0.0129314	0.00210053	9.12786	HRC_UKB	PRKG1	7.093158756
SBP	10	58557344	rs35079883	C	CT	0.529437	0.977026	0.0123825	0.00195798	9.59403	HRC_UKB	BICC1
SBP	10	58604603	rs10740734	G	A	0.546049	0.998311	0.0126904	0.00194197	10.1958	GEL_UKB	BICC1
HEIGHT	10	59709780	rs1171614	T	C	0.768878	0.997568	-0.0252349	0.00205234	34.0199	GEL_UKB	SLC16A9	20.39668238
HEIGHT	10	59709780	rs1171614	T	C	0.768944	0.995802	-0.0250542	0.00205424	33.4882	HRC_UKB	SLC16A9	20.39668238
HEIGHT	10	59770463	rs56307255	A	G	0.146885	0.994906	0.0200281	0.00245473	15.4713	GEL_UKB		8.128520471
SBP	10	59806565	rs7099368	T	C	0.409699	0.998717	-0.0118382	0.00196593	8.76287	GEL_UKB	CCDC6
SBP	10	59806565	rs7099368	T	C	0.410284	0.994788	-0.0118521	0.00196954	8.75225	HRC_UKB	CCDC6
HEIGHT	10	59892000	rs10821608	C	T	0.0670243	0.986987	0.0215749	0.0034728	9.28285	HRC_UKB	CCDC6	5.975022028
HEIGHT	10	60381082	rs10821746	T	C	0.63883	0.998864	0.0141297	0.001803	14.3351	GEL_UKB	ANK3	8.119712451
HEIGHT	10	60387452	rs112707774	G	GTATATGAAA	0.637336	0.993521	0.0142907	0.00180573	14.6036	HRC_UKB		0.098031941
DBP	10	61751548	rs57541197	G	A	0.145615	0.99942	-0.043532	0.0029377	48.9531	GEL_UKB	C10orf107
DBP	10	61755923	rs72831343	T	G	0.145747	0.998717	-0.0435363	0.00293768	48.9634	HRC_UKB	C10orf107
SBP	10	61755923	rs72831343	T	G	0.1456	0.99951	-0.0359968	0.00273428	38.8554	GEL_UKB	C10orf107
SBP	10	61755923	rs72831343	T	G	0.14573	0.998717	-0.0360125	0.00273449	38.8825	HRC_UKB	C10orf107
HEIGHT	10	61991989	rs10821939	G	A	0.573793	0.995749	-0.0134941	0.0017512	13.8853	HRC_UKB	ARID5B	8.280395293
HEIGHT	10	61994794	rs6143946	A	ATGATATAAGCACAGAATT	0.425716	0.996986	0.0134578	0.00175033	13.8279	GEL_UKB	ARID5B	0.47691458
SBP	10	62062625	rs4948498	G	A	0.367026	0.991805	-0.0126883	0.00201516	9.51622	GEL_UKB	ARID5B
SBP	10	62062625	rs4948498	G	A	0.367253	0.982067	-0.0129729	0.0020248	9.82858	HRC_UKB	ARID5B
HEIGHT	10	62765787	rs224045	T	C	0.582805	0.995614	-0.0159615	0.00175754	18.971	GEL_UKB		11.33190309
HEIGHT	10	62765787	rs224045	T	C	0.581798	0.993027	-0.0162403	0.0017585	19.5891	HRC_UKB		11.33190309
DBP	10	62805174	rs10995311	C	G	0.444437	0.995638	-0.0228031	0.00209198	26.9397	GEL_UKB	ADO
DBP	10	62805174	rs10995311	C	G	0.445201	0.990571	-0.0227478	0.00209723	26.6842	HRC_UKB	ADO
SBP	10	62805174	rs10995311	C	G	0.444455	0.99564	-0.0195205	0.00194724	22.9255	GEL_UKB	ADO
SBP	10	62805174	rs10995311	C	G	0.445218	0.990569	-0.0193391	0.00195215	22.409	HRC_UKB	ADO
BMI	10	63431885	rs7924036	G	T	0.503098	0.999819	-0.0141488	0.00207275	11.0593	GEL_UKB	JMJD1C	7.858895291
BMI	10	63431885	rs7924036	G	T	0.503191	0.999726	-0.0141268	0.00207283	11.0263	HRC_UKB	JMJD1C	7.858895291
DBP	10	63575555	rs7090758	T	C	0.474642	0.999717	0.0191927	0.00207934	19.5684	GEL_UKB	REEP3
HEIGHT	10	63575555	rs7090758	T	C	0.474681	0.999716	-0.0153172	0.00173265	18.0203	GEL_UKB	REEP3	11.35403765
DBP	10	63578544	rs7910951	A	G	0.473829	0.998109	0.0192367	0.0020811	19.6225	HRC_UKB	REEP3
HEIGHT	10	63578544	rs7910951	A	G	0.473869	0.998112	-0.0154241	0.00173374	18.2392	HRC_UKB	REEP3	11.30493005
SBP	10	68095769	rs566056389	T	TAGGGGG	0.472668	0.885394	0.0131339	0.00205442	9.78879	HRC_UKB	MYPN
SBP	10	68095774	rs10671403	G	GGA	0.465943	0.979122	0.0128563	0.00195604	10.3059	GEL_UKB	MYPN
HEIGHT	10	68141019	rs10997943	A	G	0.550784	0.971363	0.0118339	0.00176139	10.7361	GEL_UKB	MYPN	6.283495836
HEIGHT	10	68178908	rs4480432	C	T	0.494608	0.999537	0.0251253	0.00172924	47.1049	GEL_UKB	MYPN	26.47694323
HEIGHT	10	68181377	rs1900016	C	T	0.494728	0.998895	0.0252429	0.00172946	47.525	HRC_UKB	MYPN	26.53658485
HEIGHT	10	68438270	rs7085079	A	G	0.783831	0.997961	0.0252059	0.00210535	32.3043	GEL_UKB	DNA2	23.12655732
HEIGHT	10	68571281	rs10998288	C	T	0.396694	0.998087	0.0212522	0.00176838	32.5434	HRC_UKB	TET1	20.47030022
HEIGHT	10	68590369	rs180945277	C	G	0.00793522	0.990179	0.0644151	0.00973363	10.4382	GEL_UKB	TET1	6.352480112
HEIGHT	10	68632853	rs2066343	G	A	0.503532	0.998859	0.022667	0.00173098	38.4532	GEL_UKB	TET1	0.14268198
HEIGHT	10	68646761	rs72799516	A	T	0.0465363	0.998694	0.0322058	0.00408654	14.4883	HRC_UKB	TET1	7.662341109
HEIGHT	10	68837177	rs12764382	A	C	0.0765835	0.991859	-0.0405453	0.00327014	34.5756	HRC_UKB	STOX1	17.41697135
HEIGHT	10	68850958	rs11815653	C	T	0.0761548	0.998332	-0.0387825	0.00326513	31.8113	GEL_UKB	STOX1	16.67842228
HEIGHT	10	72047656	rs7913636	T	C	0.588539	0.998993	-0.00999746	0.00175718	7.89478	GEL_UKB		6.361440862
HEIGHT	10	72047656	rs7913636	T	C	0.588678	0.997988	-0.009888	0.00175797	7.73082	HRC_UKB		6.361440862
SBP	10	73650119	rs2177843	C	T	0.149849	0.992526	0.0210719	0.00272418	13.9859	GEL_UKB	SYNPO2L
SBP	10	73650119	rs2177843	C	T	0.1487	0.982119	0.021469	0.00274587	14.2725	HRC_UKB	SYNPO2L
SBP	10	74132712	rs377150672	T	TA	0.418403	0.972569	-0.0154801	0.00198581	14.1924	HRC_UKB
BMI	10	74341364	rs562044398	C	CA	0.131525	0.962649	0.0179618	0.00311703	8.08154	HRC_UKB		0.402922697
BMI	10	74374004	rs10824161	C	G	0.123888	0.999502	0.0171171	0.00313924	7.30427	GEL_UKB	ADK	7.47829979
SBP	10	74438405	rs140590393	T	TA	0.423567	0.996957	-0.0145688	0.00195819	12.9968	GEL_UKB	ADK
HEIGHT	10	75081161	rs4366430	C	A	0.143218	0.994772	-0.013928	0.0024734	7.74701	GEL_UKB		4.113774445
HEIGHT	10	75082993	rs73285431	T	C	0.143242	0.9903	-0.0138029	0.00247841	7.59205	HRC_UKB		4.081518818
HEIGHT	10	77389633	rs35783	A	G	0.64194	0.996906	-0.0104946	0.00180573	8.20915	GEL_UKB	KCNMA1	4.380374567
HEIGHT	10	77389633	rs35783	A	G	0.641899	0.993262	-0.0105863	0.00180847	8.31814	HRC_UKB	KCNMA1	4.380374567
HEIGHT	10	77783982	rs117543413	C	T	0.0176818	0.980727	-0.0746076	0.00660786	28.8362	HRC_UKB		16.59262609
HEIGHT	10	77792334	rs2165046	C	T	0.365607	0.999238	-0.0173548	0.00179707	21.3392	GEL_UKB	DLG5	15.63367045
HEIGHT	10	77792334	rs2165046	C	T	0.36576	0.997529	-0.0172172	0.00179839	20.9865	HRC_UKB	DLG5	15.63367045
HEIGHT	10	77812829	rs149380977	T	C	0.0182552	1	-0.0723419	0.00644078	28.546	GEL_UKB	DLG5	17.02898406
HEIGHT	10	79161853	rs773538477	GAGCAT	G	0.432566	0.995421	-0.0264238	0.00174827	50.8848	HRC_UKB		29.04965462
HEIGHT	10	79164501	rs1628023	G	T	0.433236	0.999834	-0.0264051	0.00174432	51.0398	GEL_UKB	ZMIZ1	29.35247033
HEIGHT	10	79351280	rs876678	G	T	0.494126	0.999311	-0.0298005	0.00172979	65.7845	GEL_UKB	PPIF	35.59490989
HEIGHT	10	79351280	rs876678	G	T	0.494036	0.998591	-0.0297758	0.0017303	65.6394	HRC_UKB	PPIF	35.59490989
HEIGHT	10	79384941	rs4979863	C	T	0.232421	0.952968	-0.0271292	0.00210491	37.2821	GEL_UKB	ZCCHC24	0.218287698
HEIGHT	10	79384941	rs4979863	C	T	0.233978	0.88201	-0.0275632	0.00218245	35.8379	HRC_UKB	ZCCHC24	0.218287698
HEIGHT	10	79402861	rs7898802	A	T	0.250583	0.996732	-0.0110456	0.00200298	7.45648	HRC_UKB	ZCCHC24	4.915566723
HEIGHT	10	79406998	rs11598614	T	C	0.250293	0.996863	-0.0112593	0.00200293	7.72257	GEL_UKB	ZCCHC24	4.927566274
HEIGHT	10	79468622	rs7910211	T	C	0.157884	0.996245	0.0166953	0.00238538	11.5888	HRC_UKB		7.044336298
HEIGHT	10	79474750	rs7071655	A	T	0.158015	0.997321	0.016813	0.00238345	11.7601	GEL_UKB		7.011195874
SBP	10	80279560	rs60204118	C	T	0.371633	0.991878	-0.0125066	0.00200539	9.34924	HRC_UKB	MAT1A
SBP	10	80298232	rs10788549	G	A	0.399853	0.99722	-0.0124043	0.00197329	9.48738	GEL_UKB
BMI	10	85731093	rs17399739	A	G	0.0695589	0.998728	0.027624	0.00406347	10.9748	GEL_UKB	GRID1	9.122582578
BMI	10	85731093	rs17399739	A	G	0.0695185	0.995631	0.0276712	0.00407111	10.9712	HRC_UKB	GRID1	9.122582578
HEIGHT	10	86261778	rs34431135	CAT	C	0.160431	0.995725	-0.0140713	0.00235563	8.63408	GEL_UKB	GRID1	6.407490152
HEIGHT	10	86261778	rs747446323	CAT	C	0.160708	0.984053	-0.0142568	0.00236749	8.76347	HRC_UKB		6.407490152
BMI	10	86336290	rs10887578	G	C	0.499767	0.987584	0.0118311	0.00208562	7.85213	HRC_UKB	GRID1	0.109965379
HEIGHT	10	87846116	rs78985531	G	A	0.0580313	1	-0.0280273	0.00368863	13.5228	GEL_UKB		8.840583212
HEIGHT	10	87846116	rs78985531	G	A	0.0580324	1	-0.0278416	0.00368788	13.3595	HRC_UKB		8.840583212
HEIGHT	10	87863921	chr10:87863921_C_CGCG	C	CGCG	0.0131331	0.996327	-0.0583391	0.00764771	13.6237	GEL_UKB		0.066565863
HEIGHT	10	87863921	rs531157350	C	CGCG	0.0129573	0.988092	-0.0585043	0.00772347	13.4443	HRC_UKB		0.066565863
HEIGHT	10	88013232	rs662115	C	T	0.447605	0.991563	0.0138075	0.00174482	14.6014	HRC_UKB		8.231635731
HEIGHT	10	88014821	rs2785070	T	C	0.446353	0.995653	0.0140296	0.00174201	15.0951	GEL_UKB		8.393049266
HEIGHT	10	91167510	rs10881893	A	G	0.178818	0.995264	0.0203488	0.002262	18.6304	GEL_UKB	PCGF5	9.632830511
HEIGHT	10	91167510	rs10881893	A	G	0.179071	0.989948	0.0204828	0.00226693	18.787	HRC_UKB	PCGF5	9.632830511
HEIGHT	10	91255322	rs2648725	T	A	0.214317	0.999012	0.0296236	0.00210096	44.4203	GEL_UKB	PCGF5	24.4083456
BMI	10	91278773	rs2450445	G	A	0.323612	0.999465	-0.0133003	0.00220853	8.76452	GEL_UKB	PCGF5	8.141276373
BMI	10	91278773	rs2450445	G	A	0.323939	0.99724	-0.0134669	0.00221109	8.94896	HRC_UKB	PCGF5	8.141276373
HEIGHT	10	91284101	rs13675	T	C	0.216239	1	0.029352	0.00209785	43.7549	HRC_UKB	PCGF5	24.28225463
HEIGHT	10	91612369	rs1557116	C	T	0.272388	0.994612	0.0140917	0.00194746	12.335	GEL_UKB	HECTD2-AS1	7.950471878
HEIGHT	10	91612369	rs1557116	C	T	0.272258	0.980525	0.0145192	0.00196104	12.8784	HRC_UKB	HECTD2-AS1	7.950471878
HEIGHT	10	91637611	10:93397368_AAAAAG_A	AAAAAG	A	0.167614	0.938648	-0.0156004	0.00238584	10.2074	HRC_UKB		0.059638933
HEIGHT	10	93146154	rs117327710	T	A	0.0649348	0.99486	0.0293805	0.0035232	16.126	GEL_UKB		8.625856789
HEIGHT	10	93146154	rs117327710	T	A	0.064775	0.986092	0.02945	0.00354307	16.0265	HRC_UKB		8.625856789
DBP	10	94136959	rs11187793	G	A	0.416919	0.99949	0.0169826	0.0021022	15.1833	GEL_UKB	PLCE1
DBP	10	94140247	rs7070115	A	G	0.421841	0.997199	0.0170613	0.00210153	15.3261	HRC_UKB	PLCE1
SBP	10	94140247	rs7070115	A	G	0.42185	0.998975	0.0224227	0.00195416	29.7507	GEL_UKB	PLCE1
SBP	10	94140247	rs7070115	A	G	0.421827	0.9972	0.0225296	0.00195602	29.971	HRC_UKB	PLCE1
DBP	10	94249425	rs543302184	T	TA	0.418822	0.976925	-0.0256738	0.00212788	32.7938	HRC_UKB
SBP	10	94249425	rs543302184	T	TA	0.418829	0.976923	-0.025547	0.00198058	37.3395	HRC_UKB
DBP	10	94266427	chr10:94266427_CA_C	CA	C	0.433856	0.999726	-0.024553	0.0020942	31.0191	GEL_UKB
SBP	10	94266427	chr10:94266427_CA_C	CA	C	0.43386	0.999726	-0.0245691	0.0019492	35.7013	GEL_UKB
HEIGHT	10	96102823	rs11188604	T	G	0.364381	0.998922	-0.0197681	0.00179479	27.4859	GEL_UKB		16.76972994
HEIGHT	10	96181266	rs61856978	T	C	0.339243	0.996284	-0.0199127	0.00182695	26.9357	HRC_UKB		16.01725402
HEIGHT	10	96818392	rs57391478	T	C	0.102751	0.998038	0.0244381	0.00285292	16.9701	HRC_UKB		9.543466963
HEIGHT	10	96975483	rs7090690	G	C	0.105708	0.999532	0.0246355	0.00281668	17.6567	GEL_UKB		9.342638144
BMI	10	98012647	rs563296	G	A	0.558451	0.998785	0.0189105	0.00208512	18.9214	GEL_UKB	CRTAC1	18.08824598
BMI	10	98018469	rs2439823	A	G	0.54666	0.99245	0.0193263	0.00208575	19.7134	HRC_UKB	CRTAC1	17.75313228
HEIGHT	10	98257696	rs1983864	T	G	0.3386	1	0.0176944	0.00182435	21.5165	GEL_UKB	LOXL4	12.59467072
HEIGHT	10	98257696	rs1983864	T	G	0.338601	1	0.0177204	0.00182399	21.5853	HRC_UKB	LOXL4	12.59467072
HEIGHT	10	100143200	rs12354859	T	G	0.466429	0.983092	-0.0119138	0.00174458	11.0682	HRC_UKB		6.050263672
HEIGHT	10	100143201	rs12354860	T	C	0.469878	0.996587	-0.0115483	0.00173228	10.5818	GEL_UKB		6.050249045
DBP	10	100315722	rs603424	G	A	0.171243	1	0.0211238	0.00277026	13.6133	GEL_UKB	PKD2L1
DBP	10	100315722	rs603424	G	A	0.171245	1	0.0211078	0.00277031	13.5933	HRC_UKB	PKD2L1
SBP	10	100315722	rs603424	G	A	0.171248	1	0.0163327	0.00257843	9.62276	GEL_UKB	PKD2L1
SBP	10	100315722	rs603424	G	A	0.17125	1	0.0162879	0.00257851	9.57334	HRC_UKB	PKD2L1
HEIGHT	10	100557798	rs562573387	C	CA	0.209405	0.972284	-0.0152804	0.00214957	11.9308	HRC_UKB		0.062125691
HEIGHT	10	100557846	rs59481707	G	A	0.200845	0.99708	-0.0157093	0.00215628	12.4938	GEL_UKB		6.276979662
BMI	10	100687890	rs41310284	C	A	0.0999757	0.995978	-0.0294134	0.00344656	16.8501	GEL_UKB		15.03378785
BMI	10	100687890	rs41310284	C	A	0.101415	0.983729	-0.0294241	0.00344718	16.8561	HRC_UKB		15.03378785
DBP	10	100792995	rs10883543	G	T	0.887695	0.996823	0.0288844	0.00328523	17.8337	GEL_UKB	PAX2
SBP	10	100792995	rs10883543	G	T	0.887686	0.996826	0.0323571	0.00305776	25.4421	GEL_UKB	PAX2
SBP	10	100792995	rs10883543	G	T	0.888534	0.989745	0.0323256	0.00308017	25.0395	HRC_UKB	PAX2
DBP	10	100857962	10:102617719_ACT_A	ACT	A	0.10679	0.97239	-0.0290583	0.00340348	16.864	HRC_UKB
BMI	10	100866753	rs61873510	G	T	0.329116	0.986501	0.0164494	0.00221954	12.9025	GEL_UKB		13.23103648
BMI	10	100866753	rs61873510	G	T	0.328616	0.952169	0.0168043	0.00226127	12.9686	HRC_UKB		13.23103648
HEIGHT	10	100899178	rs10883556	G	A	0.549303	0.99957	0.0186748	0.00173774	26.2114	GEL_UKB		21.08867723
HEIGHT	10	100901494	rs2181834	G	T	0.550022	0.998686	0.0188234	0.00173842	26.5954	HRC_UKB		21.17343284
HEIGHT	10	101702932	rs10560919	CAGTAG	C	0.672332	0.995858	-0.0121293	0.00184513	10.3089	GEL_UKB	LOC105378455 LOC105378456	9.074187881
BMI	10	102460544	rs7075281	C	A	0.314715	0.99709	-0.0134035	0.00222952	8.73642	GEL_UKB	MFSD13A	6.77702355
BMI	10	102460544	rs7075281	C	A	0.315039	0.9912	-0.0133548	0.00223559	8.6347	HRC_UKB	MFSD13A	6.77702355
HEIGHT	10	102525837	rs12572775	A	T	0.557754	0.999654	0.0273003	0.00173983	54.761	GEL_UKB	SUFU	36.88568932
HEIGHT	10	102525837	rs12572775	A	T	0.557723	0.999794	0.0272669	0.00173932	54.6614	HRC_UKB	SUFU	36.88568932
BMI	10	102873296	rs548235873	A	ATTT	0.220971	0.992349	0.0170025	0.00250968	10.9044	HRC_UKB		0.037056563
BMI	10	102875346	rs12764899	G	A	0.224218	0.999707	0.0169092	0.00248656	10.9811	GEL_UKB	AS3MT BORCS7-ASMT	10.78430957
HEIGHT	10	102882480	rs72841270	T	G	0.134791	0.998037	0.0201898	0.00253451	14.7853	GEL_UKB	AS3MT BORCS7-ASMT	10.34867352
HEIGHT	10	102882480	rs72841270	T	G	0.134905	0.997595	0.0202286	0.00253363	14.8489	HRC_UKB	AS3MT BORCS7-ASMT	10.34867352
DBP	10	103113495	rs201120882	TA	T	0.0777533	0.994905	-0.0423167	0.00388795	26.8624	HRC_UKB	NT5C2
DBP	10	103141734	rs12220375	T	C	0.0769652	0.999809	-0.0427727	0.00389675	27.3047	GEL_UKB	NT5C2
SBP	10	103141734	rs12220375	T	C	0.0769636	0.999809	-0.0501093	0.0036269	42.6901	GEL_UKB	NT5C2
SBP	10	103146454	rs11191580	T	C	0.077263	1	-0.0494583	0.00362111	41.7447	HRC_UKB	NT5C2
HEIGHT	10	103585570	rs7100958	C	T	0.242151	0.99823	-0.0136474	0.00201742	10.8745	GEL_UKB	NEURL1	8.178427522
HEIGHT	10	103707199	10:105466957_AT_A	AT	A	0.203939	0.940735	0.019927	0.00221201	18.6803	HRC_UKB		0.00577394
HEIGHT	10	103724026	rs12219579	T	G	0.24349	0.974714	0.0197532	0.00203815	21.4855	HRC_UKB	SH3PXD2A	14.13779704
HEIGHT	10	103733419	rs11596328	G	T	0.111128	0.996607	0.0282416	0.00275323	23.9611	GEL_UKB	SH3PXD2A	14.64814574
SBP	10	103857820	rs4918065	T	C	0.246948	0.999167	-0.0149029	0.00223922	10.5489	GEL_UKB	OBFC1
SBP	10	103857820	rs4918065	T	C	0.246826	0.998405	-0.0149942	0.00224031	10.66	HRC_UKB	OBFC1
DBP	10	104761217	rs181200083	A	C	0.00975462	0.98659	0.0901717	0.0105696	16.8393	GEL_UKB	SORCS3
DBP	10	104761217	rs181200083	A	C	0.00942897	0.942628	0.0941029	0.0109975	16.9353	HRC_UKB	SORCS3
SBP	10	104761217	rs181200083	A	C	0.00975399	0.986623	0.0932242	0.00983784	20.5784	GEL_UKB	SORCS3
SBP	10	104761217	rs181200083	A	C	0.00942818	0.942609	0.0955193	0.0102366	19.9799	HRC_UKB	SORCS3
HEIGHT	10	112593706	rs7099088	A	C	0.641859	0.996581	0.0107207	0.0018087	8.51152	GEL_UKB	VTI1A	5.919193196
HEIGHT	10	112593706	rs7099088	A	C	0.641278	0.991182	0.0107127	0.00181276	8.46478	HRC_UKB	VTI1A	5.919193196
HEIGHT	10	112961478	rs11196169	A	G	0.528804	0.980868	-0.0105221	0.00174965	8.74184	GEL_UKB	TCF7L2	4.97094105
HEIGHT	10	112961478	rs11196169	A	G	0.52681	0.960902	-0.0104625	0.00176665	8.49813	HRC_UKB	TCF7L2	4.97094105
BMI	10	113001938	rs10885402	A	C	0.45588	0.997477	-0.0141714	0.00208002	11.02	GEL_UKB	TCF7L2	9.409057904
BMI	10	113005412	rs6585199	G	A	0.456565	0.996977	-0.0140479	0.00208048	10.8368	HRC_UKB	TCF7L2	9.341854995
SBP	10	113031731	rs12260037	C	T	0.282897	0.999144	0.012939	0.00214039	8.82605	GEL_UKB	TCF7L2
SBP	10	113031731	rs12260037	C	T	0.283047	0.998442	0.0129595	0.00214103	8.84704	HRC_UKB	TCF7L2
HEIGHT	10	113128058	rs73360281	A	G	0.0635004	1	0.0248762	0.00354502	11.6453	GEL_UKB	TCF7L2	7.949736277
HEIGHT	10	113128058	rs73360281	A	G	0.0634977	1	0.0247045	0.00354454	11.4982	HRC_UKB	TCF7L2	7.949736277
DBP	10	113957774	rs151594	G	A	0.626636	0.99531	0.0139683	0.00215227	10.0665	GEL_UKB
DBP	10	113957774	rs151594	G	A	0.626819	0.992266	0.0139845	0.00215685	10.0484	HRC_UKB
DBP	10	113961605	rs460718	A	G	0.671151	0.996709	0.0209134	0.00221479	20.4393	GEL_UKB
DBP	10	113962652	rs180940	A	G	0.670894	0.993216	0.0206612	0.00221905	19.8968	HRC_UKB
SBP	10	113964013	rs6585253	A	G	0.0454777	0.992923	0.0281956	0.00468385	8.75776	GEL_UKB
SBP	10	113965521	rs74157561	A	G	0.0454346	0.989558	0.0278587	0.00469462	8.5297	HRC_UKB
SBP	10	113974829	rs180926	C	T	0.626861	0.999209	0.0116634	0.00199957	8.264	GEL_UKB
SBP	10	113975894	rs562087680	A	ATGTGTGTGTG	0.622797	0.990849	0.0117482	0.00200363	8.34363	HRC_UKB
DBP	10	114021768	rs2782980	T	C	0.720928	0.998593	0.0290547	0.00231352	35.4483	HRC_UKB	LOC105378492
DBP	10	114021788	rs2782981	T	C	0.720701	1	0.0288444	0.00231157	35.0084	GEL_UKB	LOC105378492
DBP	10	114029616	rs7076938	C	T	0.733355	0.996796	0.0274112	0.00235111	30.6843	GEL_UKB	LOC105378493
HEIGHT	10	114029616	rs7076938	C	T	0.733367	0.996792	0.0151273	0.00195941	13.9354	GEL_UKB	LOC105378493	8.976336082
DBP	10	114045297	rs1801253	G	C	0.736414	0.989686	0.0278172	0.00236885	31.1148	HRC_UKB	ADRB1
HEIGHT	10	114045297	rs1801253	G	C	0.736422	0.989682	0.015186	0.00197375	13.8457	HRC_UKB	ADRB1	8.883558302
SBP	10	114045297	rs1801253	G	C	0.737229	0.995468	0.0223872	0.00220046	23.5859	GEL_UKB	ADRB1
SBP	10	114045297	rs1801253	G	C	0.736421	0.989685	0.0222535	0.00220483	23.2271	HRC_UKB	ADRB1
SBP	10	114071774	rs68122733	A	G	0.171977	0.995475	-0.01546	0.00255762	8.82476	GEL_UKB
SBP	10	114071774	rs68122733	A	G	0.172686	0.991859	-0.0155624	0.00255836	8.9282	HRC_UKB
DBP	10	114093871	rs677062	C	T	0.176411	0.997156	-0.0168309	0.00271807	9.22686	GEL_UKB
DBP	10	114159030	rs12411734	G	A	0.181605	0.998756	-0.016229	0.00268418	8.82879	HRC_UKB	CCDC186
HEIGHT	10	114378202	rs496783	A	G	0.465129	0.982745	-0.011582	0.00174854	10.4559	HRC_UKB	AFAP1L2	5.090941662
HEIGHT	10	114379056	rs11404390	C	CA	0.530321	0.995265	0.0112202	0.00173679	9.9809	GEL_UKB	AFAP1L2	4.883923828
BMI	10	116891485	rs10510025	C	T	0.246631	0.993484	0.0164323	0.00240877	11.0464	HRC_UKB	SHTN1 ENO4	8.327311165
BMI	10	117018396	rs56130739	G	GA	0.767748	0.991264	-0.0171603	0.00245925	11.5233	GEL_UKB	SHTN1	8.897703534
HEIGHT	10	118264387	rs201296710	T	TG	0.388051	0.996213	-0.0101007	0.00177514	7.89631	GEL_UKB		0.422618511
HEIGHT	10	118266282	rs7082972	A	C	0.390407	0.995553	-0.00989572	0.00177379	7.61602	HRC_UKB		5.94699843
HEIGHT	10	118667109	rs1247124	C	T	0.565355	0.997958	-0.012711	0.00174375	12.5069	GEL_UKB		7.894898755
HEIGHT	10	118667109	rs1247124	C	T	0.565636	0.996306	-0.01247	0.00174499	12.0495	HRC_UKB		7.894898755
HEIGHT	10	119201531	rs11198820	G	C	0.103924	0.99282	0.0256564	0.00284174	18.7589	HRC_UKB		9.672130431
HEIGHT	10	119207864	rs2230347	C	T	0.103565	0.995124	0.0257257	0.00284405	18.8266	GEL_UKB	GRK5 GRK5-IT1	9.979721606
HEIGHT	10	119358980	rs11198898	A	C	0.763391	0.995675	-0.0266956	0.00203447	38.6064	GEL_UKB	GRK5	21.92241409
HEIGHT	10	119370285	rs291979	G	A	0.228996	0.996399	0.0269692	0.00205619	38.5745	HRC_UKB	GRK5	21.69484217
DBP	10	119656173	rs72840788	G	A	0.215354	0.992182	-0.0180356	0.00252708	12.0202	GEL_UKB	BAG3
DBP	10	119665303	rs375034445	A	AT	0.21289	0.985632	-0.0185244	0.00254694	12.4546	HRC_UKB	BAG3
HEIGHT	10	119887396	rs61870572	G	T	0.117718	0.998853	-0.0288903	0.00268353	26.3016	HRC_UKB		13.22341503
HEIGHT	10	119896420	rs7084324	C	G	0.117892	0.999656	-0.029081	0.00268122	26.6821	GEL_UKB	SEC23IP	13.43448275
SBP	10	121209450	rs11592107	G	A	0.310015	0.998825	0.0140537	0.00208697	10.7824	GEL_UKB
SBP	10	121209450	rs11592107	G	A	0.310423	0.997158	0.0139461	0.00208822	10.6171	HRC_UKB
HEIGHT	10	121645966	rs7902581	C	G	0.268039	0.995367	-0.0180804	0.00195664	19.6105	GEL_UKB	LOC107984183	10.87034233
HEIGHT	10	121645966	rs7902581	C	G	0.268114	0.991797	-0.0181623	0.00195924	19.7306	HRC_UKB	LOC107984183	10.87034233
HEIGHT	10	122429681	rs1045216	A	G	0.589632	1	0.0203926	0.00175622	30.444	GEL_UKB	PLEKHA1	19.32294082
SBP	10	122431237	rs143086805	CAGCTTCCCGAGT	C	0.11321	0.99224	0.018196	0.00306363	8.54346	GEL_UKB	PLEKHA1
HEIGHT	10	122432664	rs7350442	C	T	0.589495	0.999535	0.020389	0.00175591	30.4443	HRC_UKB	PLEKHA1	19.2562943
SBP	10	122457306	rs4752698	T	G	0.129909	0.979451	0.0183181	0.00290788	9.52485	HRC_UKB	ARMS2 LOC105378525
HEIGHT	10	122489528	rs151165026	C	T	0.000476065	0.970414	-0.321196	0.039836	15.1281	GEL_UKB	HTRA1 LOC105378526	10.61830745
HEIGHT	10	122489528	rs151165026	C	T	0.000492447	0.920838	-0.323214	0.0401828	15.0592	HRC_UKB	HTRA1 LOC105378526	10.61830745
HEIGHT	10	123253584	10:125013100_AT_A	AT	A	0.0593693	0.80176	-0.0270356	0.00408196	10.454	HRC_UKB		0.085401948
HEIGHT	10	123253584	rs149792416	AT	A	0.069566	0.961649	-0.0246992	0.00345804	12.038	GEL_UKB		0.085401948
HEIGHT	10	123301432	rs10510128	G	A	0.207756	0.998165	-0.0138729	0.00213839	10.0592	GEL_UKB		6.620676349
HEIGHT	10	123318403	rs34936836	T	C	0.205	1	-0.0134889	0.00214593	9.48664	HRC_UKB		6.500973107
BMI	10	123460520	rs845084	G	A	0.257485	0.995934	0.0167932	0.00237404	11.8214	GEL_UKB	LOC105378531	9.203189852
BMI	10	123460520	rs845084	G	A	0.257627	0.991352	0.0169997	0.00237938	12.0445	HRC_UKB	LOC105378531	9.203189852
HEIGHT	10	124568535	rs55791820	G	C	0.0417464	0.996191	0.0257618	0.00434317	8.52278	GEL_UKB	LHPP	4.487956314
HEIGHT	10	124600388	rs752116	C	T	0.464879	0.996498	-0.0184529	0.00173456	25.7044	GEL_UKB	LHPP	16.43554699
HEIGHT	10	124601929	rs2362501	G	A	0.405033	0.970013	-0.0224106	0.00178395	35.4684	HRC_UKB	LHPP	0.113598399
HEIGHT	10	124707942	rs2293064	C	G	0.31981	0.997642	-0.0155371	0.0018512	16.3243	GEL_UKB	FAM53B FAM53B-AS1	10.39058703
HEIGHT	10	124833306	rs35761950	C	CA	0.72665	0.966592	0.017145	0.0019685	17.5161	HRC_UKB	FAM175B LOC107984160	0.02668738
HEIGHT	10	124904115	rs12569940	T	C	0.141144	1	0.0176851	0.0024794	12.0073	GEL_UKB		7.090465365
HEIGHT	10	124904115	rs12569940	T	C	0.141144	1	0.0177686	0.00247893	12.1182	HRC_UKB		7.090465365
HEIGHT	10	124917181	chr10:124917181_TGCCGCCGCC_T	TGCCGCCGCC	T	0.0201174	0.949433	0.0413231	0.0062917	10.2921	GEL_UKB		0.038105475
BMI	10	124941039	rs72828952	A	G	0.426414	0.99629	-0.0163422	0.00209503	14.2098	GEL_UKB	ZRANB1	9.987373649
BMI	10	124941039	rs72828952	A	G	0.423683	0.968122	-0.0164049	0.00212634	13.9177	HRC_UKB	ZRANB1	9.987373649
HEIGHT	10	126064137	rs1295893	G	C	0.323845	0.993408	-0.012334	0.00185591	10.5205	GEL_UKB	ADAM12	0.05740716
HEIGHT	10	126064137	rs1295893	G	C	0.32454	0.986864	-0.0128428	0.00186084	11.2889	HRC_UKB	ADAM12	0.05740716
HEIGHT	10	129546149	rs10829605	C	T	0.61425	1	0.0144667	0.00177471	15.4446	GEL_UKB	MGMT	7.601330989
HEIGHT	10	129550290	rs7911018	C	T	0.608678	0.998232	0.014432	0.00177172	15.4237	HRC_UKB	MGMT	7.671559233
BMI	10	130006579	rs75947329	A	G	0.018269	0.954267	0.0440327	0.0078643	7.66653	GEL_UKB		5.506054252
HEIGHT	10	131961831	chr10:131961831_G_GT	G	GT	0.270433	0.995298	0.0124904	0.00194841	9.83863	GEL_UKB		0.34095802
HEIGHT	10	131961831	rs566299761	G	GT	0.265303	0.977169	0.0127608	0.00197802	9.95508	HRC_UKB	PPP2R2D	0.34095802
SBP	10	131971377	rs3737058	A	G	0.659159	0.997275	-0.0119096	0.00204026	8.27531	GEL_UKB	BNIP3 PPP2R2D
SBP	10	131972039	rs3087296	C	CTG	0.661355	0.995494	-0.0120475	0.00204516	8.41515	HRC_UKB	BNIP3
BMI	10	132167864	rs200553685	G	GCCCTCGC	0.565305	0.984696	-0.013417	0.00210544	9.73071	HRC_UKB	JAKMIP3	0.344757808
BMI	10	132197789	rs7072915	G	T	0.558475	0.998931	-0.013185	0.00208714	9.57471	GEL_UKB	DPYSL4	8.164804235
DBP	10	132599996	rs80226362	G	T	0.182585	0.998854	0.016038	0.00267852	8.67175	HRC_UKB	INPP5A
SBP	10	132599996	rs80226362	G	T	0.182488	0.999636	0.0180845	0.00249266	12.3965	GEL_UKB	INPP5A
SBP	10	132599996	rs80226362	G	T	0.182579	0.998854	0.0181607	0.00249299	12.4917	HRC_UKB	INPP5A
DBP	10	132645884	rs1133400	A	G	0.220851	1	0.0143244	0.002495	8.02697	GEL_UKB	INPP5A
BMI	11	837661	rs56265615	GT	G	0.542584	0.99452	0.0132864	0.00208425	9.73673	GEL_UKB	CD151	0.035558391
BMI	11	838842	rs6597975	C	G	0.544467	0.986703	0.0137571	0.00209299	10.3068	HRC_UKB	CD151	0.235727451
DBP	11	1459408	rs11029039	G	C	0.682348	0.982201	-0.0148621	0.00224763	10.4221	GEL_UKB	BRSK2 LOC105376514
DBP	11	1461947	rs1881505	T	C	0.942585	0.985532	-0.0296952	0.00448876	10.4313	HRC_UKB	BRSK2 LOC105376514
SBP	11	1855715	rs61868761	G	A	0.320744	0.997272	0.0226938	0.00207056	27.2266	GEL_UKB	LSP1
DBP	11	1866576	rs7938342	T	A	0.583226	0.996715	0.0226527	0.00210558	26.2669	GEL_UKB	LSP1
DBP	11	1866576	rs7938342	T	A	0.583244	0.99202	0.022669	0.00211064	26.1818	HRC_UKB	LSP1
SBP	11	1867384	rs4980379	C	T	0.363132	0.996998	0.0284907	0.00201307	44.7465	GEL_UKB	LSP1
SBP	11	1867384	rs4980379	C	T	0.364093	0.994066	0.0285731	0.00201512	44.91	HRC_UKB	LSP1
HEIGHT	11	1869760	rs592373	G	A	0.628772	0.996962	-0.0132117	0.00179003	12.8029	GEL_UKB	LSP1	9.075312462
HEIGHT	11	1869760	rs592373	G	A	0.629347	0.996176	-0.0132053	0.00179057	12.7839	HRC_UKB	LSP1	9.075312462
SBP	11	1869760	rs592373	G	A	0.62933	0.996178	0.0275441	0.0020014	42.3674	HRC_UKB	LSP1
HEIGHT	11	1902305	rs2668851	C	G	0.0112679	1	0.0499276	0.0081903	8.96341	GEL_UKB	LINC01150	5.077295297
HEIGHT	11	1992997	rs217227	C	G	0.151612	0.991214	0.025053	0.00242311	24.3293	HRC_UKB	MRPL23 HOTS LINC01219
HEIGHT	11	2001574	rs2735469	A	G	0.841082	1	-0.0204962	0.0023633	17.3748	GEL_UKB	MRPL23 H19
HEIGHT	11	2009758	11:2030988_ACACT_A	ACACT	A	0.0133474	0.97596	0.0468261	0.00757601	9.19543	HRC_UKB
HEIGHT	11	2135700	rs3213223	G	A	0.234149	0.994009	-0.0120857	0.00204545	8.46206	GEL_UKB	IGF2 MIR483 INS-IGF2	6.211612415
HEIGHT	11	2135700	rs3213223	G	A	0.233996	0.987628	-0.0124261	0.00205282	8.84768	HRC_UKB	IGF2 MIR483 INS-IGF2	6.211612415
HEIGHT	11	2144346	rs35506085	G	A	0.18336	0.992279	-0.0318452	0.00224913	44.7838	GEL_UKB	IGF2 IGF2-AS INS-IGF2	27.12615066
HEIGHT	11	2144346	rs35506085	G	A	0.183318	0.983909	-0.0320743	0.00225847	45.0492	HRC_UKB	IGF2 IGF2-AS INS-IGF2	27.12615066
BMI	11	2213460	rs10840606	A	G	0.178502	0.97407	0.0165182	0.00274024	8.77988	HRC_UKB		6.268129317
HEIGHT	11	2791774	rs149419928	T	TG	0.113424	0.990404	0.0458479	0.00273247	62.4583	GEL_UKB	KCNQ1	0.006840307
HEIGHT	11	2791774	rs149419928	T	TG	0.112285	0.954494	0.0474888	0.00279576	63.982	HRC_UKB	KCNQ1	0.006840307
HEIGHT	11	2792092	rs143840904	C	T	0.020318	0.980399	-0.136877	0.00622849	106.31	GEL_UKB	KCNQ1	61.68539553
HEIGHT	11	2792092	rs143840904	C	T	0.0196251	0.938358	-0.138515	0.00647608	100.769	HRC_UKB	KCNQ1	61.68539553
HEIGHT	11	2840517	rs111861425	A	AAAAC	0.197698	0.958024	0.0152774	0.0022166	11.2604	HRC_UKB		5.76674999
HEIGHT	11	2840517	rs3216308	A	AAAAC	0.19673	0.985817	0.0153892	0.00218907	11.685	GEL_UKB	KCNQ1 KCNQ1-AS1	5.76674999
DBP	11	8233861	rs2168101	C	A	0.309658	0.942846	-0.0142559	0.00231065	9.16468	HRC_UKB	LMO1 LOC105376536
HEIGHT	11	8233861	rs2168101	C	A	0.309974	0.97481	-0.0147981	0.00189173	14.2859	GEL_UKB	LMO1 LOC105376536	8.660568435
HEIGHT	11	8233861	rs2168101	C	A	0.309633	0.942859	-0.0138167	0.0019246	12.1535	HRC_UKB	LMO1 LOC105376536	8.660568435
BMI	11	8617778	rs4929924	G	A	0.646113	0.999847	0.0179304	0.00216748	15.882	HRC_UKB	TRIM66	12.30950268
BMI	11	8618447	rs4929947	G	C	0.646216	0.999761	0.017987	0.00216769	15.9744	GEL_UKB	TRIM66	12.34815041
HEIGHT	11	8738609	rs10840115	G	A	0.647384	0.996316	0.0100165	0.00181273	7.48376	GEL_UKB	ST5	4.239630299
HEIGHT	11	9500583	rs1470896	G	A	0.520124	0.999321	0.00972142	0.00173263	7.6959	GEL_UKB	ZNF143	3.770471736
HEIGHT	11	9504014	11:9525561_CA_C	CA	C	0.407464	0.952409	0.0107008	0.00180308	8.53121	HRC_UKB		0.285282232
SBP	11	9740727	rs360153	T	C	0.578432	0.999538	0.0213099	0.00195695	26.8873	GEL_UKB	SWAP70
DBP	11	9742884	rs58383730	C	CT	0.565504	0.973744	0.0223488	0.00212105	25.2325	HRC_UKB
SBP	11	9742884	rs58383730	C	CT	0.565493	0.973745	0.0218465	0.00197475	27.7218	HRC_UKB
DBP	11	9748015	rs415895	C	G	0.645739	1	0.021625	0.0021707	22.6516	GEL_UKB	SWAP70
DBP	11	9935612	rs11042555	T	C	0.150701	0.99415	-0.0164197	0.00291401	7.75619	GEL_UKB	SBF2
SBP	11	9935777	rs7942000	A	C	0.646287	0.981311	0.0160175	0.00203781	14.4162	HRC_UKB	SBF2
HEIGHT	11	10138336	rs4323860	T	C	0.554168	0.997966	-0.0137283	0.00174115	14.5009	GEL_UKB	SBF2	6.745983939
HEIGHT	11	10152375	rs549278687	A	AC	0.551038	0.992376	-0.0135855	0.00174498	14.1582	HRC_UKB		6.723860015
SBP	11	10190354	rs17294292	T	A	0.1873	0.998765	0.0290679	0.00247734	31.0665	GEL_UKB	SBF2
DBP	11	10235654	rs12281432	G	A	0.50093	0.999885	0.0196838	0.00207559	20.609	GEL_UKB	SBF2
DBP	11	10235654	rs12281432	G	A	0.500988	0.999805	0.0196241	0.00207565	20.4884	HRC_UKB	SBF2
SBP	11	10236613	rs36114863	C	CT	0.499519	0.999716	0.0179027	0.00193253	19.7051	GEL_UKB	SBF2
DBP	11	10251581	rs10840378	C	T	0.185364	0.999095	0.0298596	0.00267374	28.2316	HRC_UKB	SBF2
SBP	11	10253573	rs1470260	T	C	0.183989	0.998932	0.0293753	0.00249503	31.272	HRC_UKB	SBF2
DBP	11	10253796	rs1442740	T	G	0.185498	0.999558	0.0298051	0.00267223	28.1628	GEL_UKB	SBF2
SBP	11	10643688	rs11042906	C	T	0.287099	1	0.0155023	0.00213392	12.4273	GEL_UKB	MRVI1
SBP	11	10643688	rs11042906	C	T	0.287098	1	0.0155071	0.00213398	12.4339	HRC_UKB	MRVI1
DBP	11	10652497	rs4910165	C	G	0.688422	0.99942	-0.0189458	0.00223884	16.5816	GEL_UKB	MRVI1
DBP	11	10652497	rs4910165	C	G	0.688763	0.998844	-0.0188505	0.00224071	16.3973	HRC_UKB	MRVI1
HEIGHT	11	11975884	rs6485328	C	G	0.821637	0.987649	0.0167689	0.00226557	12.8713	GEL_UKB	DKK3	0.191756608
HEIGHT	11	11975884	rs6485328	C	G	0.821774	0.979863	0.0165623	0.00227465	12.4806	HRC_UKB	DKK3	0.191756608
HEIGHT	11	12642994	rs4316494	A	G	0.490272	0.995189	0.02244	0.00173427	37.5676	GEL_UKB		20.36363248
HEIGHT	11	12642994	rs4316494	A	G	0.490199	0.988949	0.0223546	0.00173945	37.0738	HRC_UKB		20.36363248
SBP	11	13272721	rs900144	C	T	0.568113	0.999659	0.0141515	0.00195147	12.3856	GEL_UKB
SBP	11	13272721	rs900144	C	T	0.568083	0.999652	0.0141741	0.00195158	12.4215	HRC_UKB
DBP	11	13273806	rs10832013	G	T	0.695414	0.999809	0.0201439	0.00225704	18.3506	GEL_UKB
DBP	11	13273806	rs10832013	G	T	0.695431	0.999646	0.0202898	0.00225723	18.6022	HRC_UKB
HEIGHT	11	13273806	rs10832013	G	T	0.695433	0.999809	-0.0146673	0.00188038	14.2089	GEL_UKB		9.114011542
BMI	11	13280328	rs72867447	C	G	0.572777	1	0.0177906	0.00209497	16.6925	GEL_UKB	ARNTL	12.936479
BMI	11	13280328	rs72867447	C	G	0.572778	1	0.0178359	0.00209493	16.7741	HRC_UKB	ARNTL	12.936479
HEIGHT	11	13296417	rs10766073	G	A	0.273108	0.993128	0.0146622	0.00194619	13.3073	HRC_UKB	ARNTL	9.166546885
HEIGHT	11	13846471	rs374429108	G	A	0.00116824	0.679304	0.186116	0.0305224	8.96812	HRC_UKB	LOC105376561 LOC105376562
DBP	11	14046704	rs4756773	T	C	0.400155	0.998098	-0.0127747	0.00212107	8.76579	GEL_UKB	SPON1
DBP	11	14046704	rs4756773	T	C	0.400132	0.995953	-0.0127459	0.00212346	8.71134	HRC_UKB	SPON1
HEIGHT	11	14402578	rs10734224	G	T	0.583479	0.996489	-0.0127629	0.00175833	12.4074	GEL_UKB		0.161507933
HEIGHT	11	14405971	rs7118886	T	C	0.584448	0.98885	-0.0132911	0.00176471	13.2999	HRC_UKB		8.106465706
HEIGHT	11	14435480	rs116940566	C	G	0.00246836	0.996739	0.14455	0.0173455	16.1054	GEL_UKB		0.091099651
HEIGHT	11	14605589	rs55760529	G	A	0.0796677	0.999217	-0.0190202	0.00319723	8.56891	GEL_UKB	PSMA1	5.690689284
HEIGHT	11	14689663	11:14711209_GA_G	GA	G	0.00220284	0.954102	0.158785	0.0187689	16.5728	HRC_UKB		12.00412798
HEIGHT	11	14775681	rs11600815	G	A	0.0550356	0.995093	0.0381695	0.00378306	23.2116	GEL_UKB	PDE3B	15.10805576
HEIGHT	11	14798282	rs61885960	T	A	0.0544019	0.976025	0.0382207	0.00384013	22.6112	HRC_UKB	PDE3B	15.18233549
HEIGHT	11	14998490	rs10500807	A	T	0.0856534	0.947669	0.0174722	0.00317269	7.43783	HRC_UKB		3.948423042
DBP	11	16282543	rs10832586	A	C	0.203432	0.998795	0.0238332	0.00257305	19.7001	GEL_UKB	SOX6
DBP	11	16284844	rs1966697	C	T	0.793145	0.998147	-0.0237345	0.00255912	19.7484	HRC_UKB	SOX6
SBP	11	16289349	rs10766318	C	T	0.792964	0.997304	-0.0221776	0.00238283	19.8821	HRC_UKB	SOX6
SBP	11	16326515	rs7131442	A	T	0.213841	0.99678	0.02244	0.00235449	20.8064	GEL_UKB	SOX6
DBP	11	16905185	rs177546	G	C	0.135141	0.997983	0.0174444	0.00303885	8.02496	GEL_UKB	PLEKHA7
DBP	11	16905185	rs177546	G	C	0.134832	0.995945	0.0174297	0.00304574	7.97931	HRC_UKB	PLEKHA7
SBP	11	16905185	rs177546	G	C	0.134828	0.995949	0.0188068	0.00283561	10.481	HRC_UKB	PLEKHA7
SBP	11	16910557	rs177554	G	A	0.135097	0.996964	0.018777	0.00283127	10.48	GEL_UKB	PLEKHA7
HEIGHT	11	17029932	rs71484755	T	C	0.238458	0.927813	0.0165489	0.00210355	14.4403	HRC_UKB	LOC107984416	9.235218818
HEIGHT	11	17063645	rs7949405	A	C	0.270934	0.99637	0.0151644	0.0019451	14.1952	GEL_UKB		9.359727313
SBP	11	17346465	rs202083422	A	AAC	0.381439	0.995483	0.0169648	0.00199263	16.7737	GEL_UKB	LOC105376575
SBP	11	17350896	rs7928810	C	A	0.61836	0.996442	-0.0166613	0.00199162	16.2237	HRC_UKB	NCR3LG1 LOC105376576
HEIGHT	11	17942023	rs34728409	T	TC	0.393709	0.996893	0.0125747	0.0017723	11.8886	HRC_UKB	SERGEF	0.813549412
HEIGHT	11	18018013	rs10832872	G	A	0.399536	0.997456	0.0129025	0.00176731	12.543	GEL_UKB		1.271313522
HEIGHT	11	18377411	rs7925445	A	G	0.556396	0.99642	0.0123497	0.00174318	11.8555	GEL_UKB		6.759001714
HEIGHT	11	18382320	rs10766474	A	G	0.556544	0.995311	0.0123224	0.00174369	11.8	HRC_UKB		6.610674408
HEIGHT	11	18642694	rs10832963	T	G	0.745346	0.997578	-0.022498	0.00198887	28.9411	GEL_UKB		18.17173979
HEIGHT	11	18642694	rs10832963	T	G	0.745246	0.995436	-0.02249	0.00199005	28.8881	HRC_UKB		18.17173979
HEIGHT	11	20195367	11:20216913_TG_T	TG	T	0.260558	0.994154	0.013687	0.00197698	11.355	HRC_UKB		7.1991249
HEIGHT	11	20197800	rs35081743	G	A	0.260985	0.999347	0.0136729	0.00197063	11.4016	GEL_UKB	LOC105376583	7.170419654
SBP	11	22468929	rs6483853	A	G	0.0727585	0.995713	0.0235054	0.00375408	9.4182	GEL_UKB	LINC01495
DBP	11	22493958	rs11026585	T	A	0.0643534	0.987644	0.0290627	0.00428716	10.9172	HRC_UKB	LINC01495 LOC105376588
SBP	11	22493958	rs11026585	T	A	0.06435	0.987631	0.0259021	0.00399132	10.0652	HRC_UKB	LINC01495 LOC105376588
DBP	11	22508741	rs1514085	T	C	0.934604	0.995415	-0.0287217	0.0042318	10.9415	GEL_UKB	LOC105376588
HEIGHT	11	26994813	rs138273386	G	A	0.00435174	1	-0.0805657	0.0131054	9.10398	GEL_UKB	FIBIN	6.154257201
HEIGHT	11	26994813	rs138273386	G	A	0.00435039	1	-0.0804676	0.0131049	9.08418	HRC_UKB	FIBIN	6.154257201
DBP	11	27248534	rs11605671	G	A	0.334011	0.999672	-0.0141975	0.00219825	9.97588	GEL_UKB
DBP	11	27277275	rs777989296	TGTAAAAAACAAA	T	0.328365	0.988966	-0.0145172	0.00221963	10.2121	HRC_UKB
BMI	11	27658369	rs6265	C	T	0.189534	1	-0.0396405	0.00264537	50.0351	GEL_UKB	BDNF BDNF-AS	43.19788334
BMI	11	27658369	rs6265	C	T	0.189535	1	-0.0396268	0.00264537	50.0012	HRC_UKB	BDNF BDNF-AS	43.19788334
BMI	11	27712873	rs962369	T	C	0.306671	0.998722	0.0334976	0.00224272	49.7172	GEL_UKB	BDNF	39.67017516
BMI	11	27712873	rs962369	T	C	0.306425	0.997038	0.0334587	0.00224495	49.5081	HRC_UKB	BDNF	39.67017516
SBP	11	30329676	rs7927974	A	G	0.276758	0.998005	0.0146442	0.00216197	10.9008	GEL_UKB	ARL14EP
BMI	11	30379625	chr11:30379625_G_GT	G	GT	0.360153	0.997264	-0.0170965	0.00215717	14.6433	GEL_UKB		0.085874838
HEIGHT	11	30406795	rs10835664	A	G	0.163606	0.999219	-0.0219062	0.0023407	20.0935	GEL_UKB	MPPED2	11.76647087
HEIGHT	11	30406795	rs10835664	A	G	0.163386	0.99861	-0.02207	0.00234224	20.3564	HRC_UKB	MPPED2	11.76647087
BMI	11	30408784	rs7941828	C	T	0.359922	0.998155	-0.0171615	0.00215642	14.7585	HRC_UKB	MPPED2	12.12799532
SBP	11	30421701	rs11605215	G	A	0.194698	0.988824	0.0157737	0.00244934	9.92268	HRC_UKB	MPPED2
HEIGHT	11	30426451	rs704660	C	T	0.409948	0.998615	0.0177658	0.00175702	23.308	GEL_UKB	MPPED2	14.77487171
HEIGHT	11	30426451	rs704660	C	T	0.409866	0.996074	0.017823	0.00175919	23.3968	HRC_UKB	MPPED2	14.77487171
DBP	11	31048246	rs34136780	T	C	0.366065	0.999545	-0.0135122	0.00215662	9.42975	GEL_UKB
SBP	11	31084527	rs56402103	T	G	0.367731	0.999446	-0.0123091	0.00200629	9.07039	GEL_UKB
DBP	11	31107174	rs208078	G	T	0.633115	0.994273	0.013559	0.00216159	9.44996	HRC_UKB
SBP	11	31107174	rs208078	G	T	0.633114	0.994272	0.0124927	0.00201244	9.26952	HRC_UKB
SBP	11	32429457	rs3858447	A	G	0.365146	0.99507	0.0126145	0.00200833	9.47329	GEL_UKB	WT1
SBP	11	32430374	rs66798575	T	G	0.359746	0.972585	0.0132393	0.00203861	10.0787	HRC_UKB	WT1
HEIGHT	11	33158987	chr11:33158987_T_TA	T	TA	0.0751178	0.99668	0.0213775	0.00328593	10.1119	GEL_UKB		0.39850061
HEIGHT	11	33161497	rs112072415	T	A	0.0739819	0.982868	0.0220731	0.0033302	10.4686	HRC_UKB	CSTF3 CSTF3-AS1	5.481236084
BMI	11	43670873	rs59227842	A	G	0.310935	0.983212	0.0240699	0.00225854	25.7925	HRC_UKB	LOC101928704	18.6507419
BMI	11	43674766	rs6485443	C	T	0.317628	0.998269	0.0232876	0.00222864	24.8305	GEL_UKB		18.67050042
DBP	11	43719627	11:43741177_AAT_A	AAT	A	0.530629	0.98985	0.0116199	0.0020913	7.55977	HRC_UKB
DBP	11	43723962	chr11:43723962_AT_A	AT	A	0.52875	0.998438	0.0117596	0.00208129	7.79501	GEL_UKB
HEIGHT	11	45207540	rs2863166	G	A	0.85612	0.99829	-0.0145703	0.00247211	8.4234	GEL_UKB	PRDM11	5.429830808
HEIGHT	11	45207540	rs2863166	G	A	0.856203	0.996993	-0.014635	0.00247366	8.48258	HRC_UKB	PRDM11	5.429830808
HEIGHT	11	45966344	rs2946002	A	G	0.908414	0.99957	0.0311116	0.00299545	24.5431	GEL_UKB	PHF21A	15.33963738
HEIGHT	11	45976634	rs2959093	G	A	0.897089	0.9844	0.0297509	0.0028638	24.5539	HRC_UKB	PHF21A	15.05591232
BMI	11	45999358	rs79686965	A	G	0.0160493	0.947169	0.0484675	0.00851391	7.90302	HRC_UKB	PHF21A	7.392802413
HEIGHT	11	46040694	rs79728014	A	G	0.149652	0.994016	0.0270908	0.00242428	28.266	HRC_UKB	PHF21A	15.21202265
BMI	11	46118128	rs537243094	AGGAT	A	0.0122822	0.981721	0.060777	0.00945577	9.88702	GEL_UKB	PHF21A	7.76636942
HEIGHT	11	46133039	rs75166711	G	A	0.145121	0.996835	0.0267541	0.00245245	26.982	GEL_UKB	LOC105376661	14.7198771
HEIGHT	11	47231586	rs4647736	C	T	0.102079	0.997283	0.0260732	0.00285154	19.2186	GEL_UKB	DDB2	11.43437647
SBP	11	47235157	rs2306353	C	T	0.154806	0.998617	-0.0281017	0.00267016	25.1757	GEL_UKB	DDB2
SBP	11	47260473	rs2279238	C	T	0.154484	0.999939	-0.028219	0.00267094	25.3644	HRC_UKB	NR1H3
DBP	11	47300776	rs7116451	G	A	0.382753	0.999438	0.0185972	0.00213614	17.5019	HRC_UKB	MADD
DBP	11	47339533	rs2856653	T	C	0.642548	0.997502	-0.0189502	0.00216886	17.6224	GEL_UKB	MYBPC3
BMI	11	47508395	rs7124681	C	A	0.407887	1	0.0263238	0.00210454	35.1711	GEL_UKB	CELF1	29.91549522
BMI	11	47508395	rs7124681	C	A	0.407881	1	0.0262595	0.00210452	35.005	HRC_UKB	CELF1	29.91549522
HEIGHT	11	47533635	rs111856198	A	AATACATAC	0.445053	0.781908	0.0316893	0.00196584	57.7336	HRC_UKB		0.009347749
HEIGHT	11	47581177	rs2030166	C	T	0.349917	0.999455	-0.0278735	0.00181088	52.7338	GEL_UKB	NDUFS3	28.93509297
SBP	11	47654618	rs7107356	A	G	0.506441	0.999533	0.0229807	0.00193032	31.9534	GEL_UKB
SBP	11	47654618	rs7107356	A	G	0.506419	0.99906	0.0230204	0.00193063	32.0508	HRC_UKB
HEIGHT	11	47755141	11:47776693_TA_T	TA	T	0.408291	0.81623	0.0284548	0.00194268	47.8529	HRC_UKB		0.017749125
HEIGHT	11	48081315	rs6485807	G	A	0.682857	0.999652	-0.0237567	0.00185802	36.7075	GEL_UKB	PTPRJ	20.43491996
HEIGHT	11	54754761	rs12794375	G	T	0.16971	0.822501	-0.015341	0.00254619	8.77199	HRC_UKB		0.207955184
HEIGHT	11	54762598	rs1827003	G	A	0.911028	0.715405	0.0285121	0.00357962	14.7824	HRC_UKB
HEIGHT	11	55327726	rs77584654	C	G	0.0311063	0.972047	-0.0389593	0.00501281	14.1119	HRC_UKB		8.567431535
HEIGHT	11	55499680	11:55267156_AT_A	AT	A	0.303806	0.971808	0.0166236	0.0019022	17.6291	HRC_UKB		0.490692614
DBP	11	55539877	11:55307353_CA_C	CA	C	0.79262	0.834692	0.0211712	0.0028004	13.3948	HRC_UKB
HEIGHT	11	55583531	rs11525445	C	T	0.189853	0.999795	0.0186874	0.00219961	16.7065	GEL_UKB		10.46770436
DBP	11	55705463	rs10897166	T	C	0.748716	0.999563	0.0175284	0.00239048	12.6464	GEL_UKB
HEIGHT	11	56241180	chr11:56241180_C_CT	C	CT	0.0420719	0.981321	-0.0332075	0.00431899	13.8279	GEL_UKB		1.1876817
HEIGHT	11	57563864	rs2649648	T	G	0.640159	0.998929	-0.0103414	0.00180201	8.0208	GEL_UKB	UBE2L6	4.126040345
HEIGHT	11	57695280	rs1783976	T	C	0.546764	0.99985	-0.0116452	0.00173705	10.6929	GEL_UKB	ZDHHC5	6.957818405
SBP	11	57695795	rs200575894	C	CAA	0.209695	0.962704	0.0132679	0.00242365	7.35744	HRC_UKB	ZDHHC5
HEIGHT	11	57712259	rs201700765	CG	C	0.281688	0.92144	-0.0166197	0.00200475	15.9466	HRC_UKB	TMX2 MED19 TMX2-CTNND1	0.315748161
SBP	11	58518021	rs10896787	G	T	0.230268	0.995502	-0.0199951	0.00230171	17.4295	HRC_UKB
HEIGHT	11	58608803	rs7927966	C	T	0.238858	0.998134	0.0142615	0.00203181	11.6511	GEL_UKB	ZFP91 ZFP91-CNTF	7.470556812
SBP	11	58626350	chr11:58626350_A_AAC	A	AAC	0.230388	0.984821	-0.020348	0.00231188	17.8695	GEL_UKB
DBP	11	58628441	rs11229549	T	C	0.150723	0.999575	-0.0170896	0.0029042	8.39859	HRC_UKB
HEIGHT	11	58646437	rs1938598	T	C	0.241488	0.997185	0.0144697	0.00202462	12.0517	HRC_UKB		7.357159715
DBP	11	58662110	rs140292266	T	TC	0.150305	0.997012	-0.0175294	0.00291062	8.76525	GEL_UKB
HEIGHT	11	59152449	rs533676902	G	GGCAGATACTT	0.00729519	0.977925	0.0698291	0.0102216	11.0756	GEL_UKB	FAM111A	5.637875815
HEIGHT	11	59152449	rs533676902	G	GGCAGATACTT	0.00767136	0.856623	0.0706468	0.0106738	10.441	HRC_UKB	FAM111A	5.637875815
HEIGHT	11	59540462	rs75802165	G	A	0.0466558	0.999046	-0.0282831	0.0040794	11.3855	HRC_UKB	LOC102723575	6.118484105
HEIGHT	11	59721737	chr11:59721737_C_CT	C	CT	0.0453582	0.988159	-0.0293396	0.0041588	11.7624	GEL_UKB		0.341402939
SBP	11	61505093	rs7125196	T	C	0.114278	1	-0.023333	0.0030364	13.8134	HRC_UKB	LOC105369329
DBP	11	61510774	rs751984	T	C	0.115276	0.994781	-0.037953	0.0032568	30.657	GEL_UKB	LRRC10B
DBP	11	61510774	rs751984	T	C	0.115184	0.985761	-0.0382189	0.00327301	30.7771	HRC_UKB	LRRC10B
SBP	11	61510774	rs751984	T	C	0.115269	0.99478	-0.0231566	0.00303225	13.6522	GEL_UKB	LRRC10B
HEIGHT	11	61813896	rs174557	A	G	0.308245	0.998845	-0.0172222	0.00187104	19.4647	GEL_UKB	FADS1	9.639652769
HEIGHT	11	61813896	rs174557	A	G	0.308688	0.999422	-0.0170005	0.00186947	19.0192	HRC_UKB	FADS1	9.639652769
SBP	11	63861740	rs531935148	C	CT	0.437595	0.936696	0.0118754	0.00201218	8.44411	HRC_UKB	MARK2
DBP	11	64194131	rs893462385	G	A	0.000143182	0.926502	0.489608	0.0886557	7.47617	GEL_UKB	STIP1
SBP	11	64260194	rs117874826	A	C	0.0158025	0.969543	0.0479111	0.00781917	9.04901	GEL_UKB	PLCB3
SBP	11	64260194	rs117874826	A	C	0.0146726	0.787022	0.0549863	0.00902051	8.96271	HRC_UKB	PLCB3
SBP	11	64276298	rs369380999	T	TTGTGTGTGTATGTA	0.903041	0.98039	-0.0181158	0.00330066	7.39225	HRC_UKB	BAD GPR137
BMI	11	64281549	rs34292685	C	T	0.161688	0.999872	-0.0178426	0.00280936	9.67012	GEL_UKB	BAD GPR137	9.209926052
BMI	11	64281549	rs34292685	C	T	0.16172	0.999926	-0.0177557	0.00280882	9.58639	HRC_UKB	BAD GPR137	9.209926052
HEIGHT	11	65249888	rs7123352	G	A	0.284512	1	0.014166	0.00191406	12.8693	GEL_UKB		4.786508806
HEIGHT	11	65249888	rs7123352	G	A	0.28451	1	0.0141969	0.00191368	12.927	HRC_UKB		4.786508806
BMI	11	65519045	rs7931311	A	C	0.222954	0.97798	0.0151901	0.00251927	8.78408	HRC_UKB		8.601417711
HEIGHT	11	65527849	rs570873498	AC	A	0.000327089	0.926229	-0.328632	0.049561	10.4766	GEL_UKB	SCYL1	5.999175623
BMI	11	65535422	rs947791	G	A	0.217928	1	0.0152748	0.00251135	8.9264	GEL_UKB	SCYL1	8.467041894
DBP	11	65638129	rs2306363	G	T	0.206812	0.998409	-0.0272439	0.00256461	25.6328	GEL_UKB	SIPA1
DBP	11	65638129	rs2306363	G	T	0.206609	0.996911	-0.027084	0.00256766	25.2855	HRC_UKB	SIPA1
SBP	11	65638129	rs2306363	G	T	0.206827	0.998409	-0.0225372	0.00238767	20.4244	GEL_UKB	SIPA1
SBP	11	65638129	rs2306363	G	T	0.206625	0.996909	-0.0223664	0.00239052	20.0832	HRC_UKB	SIPA1
BMI	11	65871903	rs2234458	C	T	0.638738	0.999225	-0.0197358	0.00215418	19.2915	HRC_UKB	EFEMP2	17.57555941
BMI	11	65874460	rs625652	T	A	0.635013	0.99244	-0.0196854	0.00215734	19.1436	GEL_UKB	EFEMP2	17.47921525
HEIGHT	11	65879086	rs601863	C	A	0.799343	0.99944	0.0136517	0.00215741	9.6044	HRC_UKB	CTSW	6.431610514
HEIGHT	11	65879789	rs658524	A	G	0.799294	0.999763	0.0135397	0.00215729	9.45987	GEL_UKB	CTSW	6.418175451
HEIGHT	11	66490037	rs117741368	G	C	0.0219246	0.99531	0.0326872	0.00589935	7.52135	HRC_UKB	DPP3	3.421888222
HEIGHT	11	66494113	rs117649561	G	A	0.0218614	0.999226	0.0324314	0.00589684	7.41992	GEL_UKB	DPP3	3.44315497
HEIGHT	11	67109801	rs370060763	C	CA	0.953399	0.506131	-0.0384868	0.00577927	10.5609	HRC_UKB		0.014034922
HEIGHT	11	67129906	11:66897377_CAA_C	CAA	C	0.083768	0.998016	-0.100386	0.00311162	227.617	HRC_UKB		0.477043523
HEIGHT	11	67220577	rs12790261	C	A	0.0825326	0.999339	-0.101168	0.0031303	228.42	GEL_UKB	KDM2A	131.3694298
HEIGHT	11	68309580	11:68077048_CT_C	CT	C	0.534605	0.947692	0.0168305	0.00177753	20.5467	HRC_UKB		0.045496027
HEIGHT	11	68620752	rs7129320	G	A	0.166735	0.999525	-0.0301376	0.00231362	38.0611	GEL_UKB		21.55745752
HEIGHT	11	68639214	rs3017578	G	C	0.162619	0.982737	0.0186586	0.00236492	14.5189	GEL_UKB		6.582611354
HEIGHT	11	68642689	rs2513299	C	T	0.845183	0.982085	0.0331817	0.00240643	42.5261	HRC_UKB		22.44256499
BMI	11	68954837	rs10792006	T	C	0.5544	0.998489	-0.0114314	0.00208742	7.36224	GEL_UKB		5.357802668
HEIGHT	11	69058849	rs10896402	C	T	0.481838	0.989218	-0.0174258	0.00174023	22.8762	GEL_UKB	TPCN2	13.11312028
HEIGHT	11	69058849	rs10896402	C	T	0.48347	0.963237	-0.0181473	0.00176238	24.1388	HRC_UKB	TPCN2	13.11312028
SBP	11	69303333	rs4930676	C	T	0.108298	0.996827	-0.0183928	0.0031152	8.45057	HRC_UKB
DBP	11	69303648	rs4930677	C	T	0.108172	0.996914	-0.020851	0.00334714	9.32988	HRC_UKB
DBP	11	69306875	rs11228620	A	C	0.114327	0.997713	-0.0207915	0.00326916	9.69481	GEL_UKB
SBP	11	69306875	rs11228620	A	C	0.114316	0.997714	-0.0186043	0.00304379	9.00758	GEL_UKB
HEIGHT	11	69342592	rs11263465	A	G	0.136711	0.996113	0.01953	0.00252157	14.0202	GEL_UKB		9.724366212
HEIGHT	11	69349107	rs11263494	G	A	0.136402	0.990326	0.0191864	0.00253133	13.4601	HRC_UKB		9.590218991
HEIGHT	11	69432041	rs34622100	G	A	0.116264	0.992768	0.03	0.00271116	27.7335	GEL_UKB		15.06767847
HEIGHT	11	69540314	rs872440	G	A	0.0386452	0.95304	0.0553985	0.00457817	32.9793	GEL_UKB		18.62342304
HEIGHT	11	69540314	rs872440	G	A	0.0347213	0.847873	0.0592101	0.00511189	30.2979	HRC_UKB		18.62342304
BMI	11	69629054	rs594024	T	C	0.553948	0.993944	-0.014755	0.00208882	11.7905	GEL_UKB		0.334421823
BMI	11	69629055	rs594025	G	A	0.553662	0.999104	-0.0144366	0.0020853	11.3545	HRC_UKB		10.74021505
HEIGHT	11	69642779	rs3918292	C	T	0.105762	0.961199	-0.0219214	0.00286833	13.6717	GEL_UKB	CCND1	8.921543182
HEIGHT	11	69642779	rs3918292	C	T	0.0989817	0.896017	-0.0230524	0.0030599	13.307	HRC_UKB	CCND1	8.921543182
HEIGHT	11	69908150	rs59165909	G	A	0.583704	0.94263	-0.0111682	0.0018032	9.23049	GEL_UKB		4.990294212
HEIGHT	11	69918384	rs79719935	C	T	0.665836	0.944042	-0.0181504	0.00188219	21.2798	GEL_UKB		10.75691232
SBP	11	69979308	rs72931748	A	G	0.0883259	0.989068	-0.0206277	0.00341035	8.83519	GEL_UKB
SBP	11	69979308	rs72931748	A	G	0.088369	0.992111	-0.0208029	0.00340448	9.00284	HRC_UKB
HEIGHT	11	70065931	rs61886442	C	T	0.377959	0.994272	-0.0120399	0.00179011	10.7578	HRC_UKB	LOC101928443 LOC105369371	8.438290553
HEIGHT	11	70089341	rs11233661	A	G	0.377507	0.998135	-0.0121297	0.00178732	10.9398	GEL_UKB	ANO1	8.796015756
HEIGHT	11	70141633	rs76415301	G	A	0.121935	0.994769	-0.0203629	0.00265648	13.7488	GEL_UKB	ANO1 LOC105369372	7.258178953
DBP	11	70194606	11:70040712_GTGGA_G	GTGGA	G	0.48212	0.95007	0.0129956	0.00213175	8.96416	HRC_UKB
HEIGHT	11	70195110	11:70041216_GGATGTGTGGATGGATGGATA_G	GGATGTGTGGATGGATGGATA	G	0.100422	0.919499	-0.0232068	0.00300092	13.9794	HRC_UKB		8.221053272
HEIGHT	11	72635806	rs457556	A	G	0.672729	0.996846	-0.0138651	0.001845	13.2447	GEL_UKB	PDE2A	7.726003886
HEIGHT	11	72635806	rs457556	A	G	0.672375	0.992842	-0.0138962	0.00184826	13.2566	HRC_UKB	PDE2A	7.726003886
DBP	11	73357526	rs2298807	T	C	0.210167	0.997835	-0.0158337	0.00254562	9.30345	GEL_UKB	ARHGEF17
DBP	11	73357526	rs2298807	T	C	0.209528	0.997021	-0.0159217	0.00254784	9.38419	HRC_UKB	ARHGEF17
HEIGHT	11	74590147	rs7944514	T	C	0.254681	1	0.0176768	0.00198515	18.2706	GEL_UKB		9.640904776
HEIGHT	11	74590147	rs7944514	T	C	0.254683	1	0.017715	0.00198475	18.3533	HRC_UKB		9.640904776
HEIGHT	11	74752367	rs3132908	C	T	0.220592	0.999027	-0.0200564	0.00208946	21.0923	GEL_UKB	RNF169	11.4478552
HEIGHT	11	74774345	rs35058879	C	CA	0.218581	0.991596	-0.0204101	0.0021031	21.5411	HRC_UKB	RNF169	0.303064647
HEIGHT	11	75508260	rs144438435	C	T	0.00881333	0.982975	-0.0669495	0.00929289	12.2342	GEL_UKB	GDPD5 LOC105369389	6.40544172
HEIGHT	11	75554719	rs557454131	A	C	0.00934149	0.930659	-0.0684451	0.00928476	12.7737	HRC_UKB		6.141480848
HEIGHT	11	75564434	rs668347	T	G	0.860434	0.999335	-0.0514372	0.00249644	93.5996	GEL_UKB	SERPINH1	49.05034169
HEIGHT	11	75564434	rs668347	T	G	0.86007	0.998918	-0.0511996	0.00249386	92.9374	HRC_UKB	SERPINH1	49.05034169
BMI	11	76763783	rs10160769	G	C	0.215446	0.9901	-0.0156118	0.00253922	9.10607	GEL_UKB		9.138083435
BMI	11	76763783	rs10160769	G	C	0.215423	0.976543	-0.0156467	0.00255774	9.02179	HRC_UKB		9.138083435
HEIGHT	11	77626696	11:77337741_AT_A	AT	A	0.298974	0.972719	0.0131436	0.00191413	11.1822	HRC_UKB		0.051065021
HEIGHT	11	77631396	rs34924092	C	A	0.293348	0.998159	0.0128644	0.00190017	10.8906	GEL_UKB	CLNS1A	5.419770909
DBP	11	77841941	rs4944176	T	C	0.105828	0.999511	0.020546	0.00337301	8.95078	GEL_UKB	AAMDC RSF1
DBP	11	77841941	rs4944176	T	C	0.105888	0.999356	0.0204937	0.00337247	8.91137	HRC_UKB	AAMDC RSF1
BMI	11	84903662	rs11234235	T	C	0.519081	0.997089	-0.0138001	0.00207867	10.5002	GEL_UKB	DLG2	9.990549104
BMI	11	84919291	rs10898330	C	T	0.525908	0.991143	-0.0143141	0.00208515	11.1765	HRC_UKB	DLG2	10.29514626
HEIGHT	11	85815356	rs17148514	C	T	0.241523	0.994981	-0.0157651	0.00202604	14.1437	GEL_UKB		9.969521719
HEIGHT	11	85815356	rs17148514	C	T	0.241848	0.989508	-0.0155231	0.00203017	13.684	HRC_UKB		9.969521719
HEIGHT	11	89008492	rs5016282	A	G	0.145001	1	0.0169378	0.0024523	11.3051	GEL_UKB	GRM5
HEIGHT	11	89346153	rs1875564	G	C	0.0890534	0.982635	-0.0188808	0.00305454	9.1965	GEL_UKB	NOX4	5.413896765
HEIGHT	11	89349287	11:89082455_AAAAATAAAAT_A	AAAAATAAAAT	A	0.0822623	0.960903	-0.0207604	0.00321206	9.98938	HRC_UKB		0.026821328
DBP	11	89491309	rs2289124	G	A	0.163896	0.985793	0.0154523	0.00282687	7.33747	HRC_UKB	NOX4
HEIGHT	11	89571691	rs11437232	G	GA	0.366403	0.869026	-0.0115911	0.00192318	8.77732	HRC_UKB	NOX4	0.169836211
HEIGHT	11	89647221	chr11:89647221_G_GT	G	GT	0.442199	0.99815	-0.0120245	0.00174075	11.3075	GEL_UKB		0.104100876
BMI	11	90189249	rs61903695	A	G	0.25639	0.999348	0.0144872	0.00237254	8.99125	GEL_UKB	NAALAD2	9.208849924
BMI	11	90189249	rs61903695	A	G	0.255511	0.999222	0.0144274	0.00237558	8.90178	HRC_UKB	NAALAD2	9.208849924
HEIGHT	11	94934799	rs10831284	G	A	0.870275	1	-0.014795	0.00256564	8.0921	GEL_UKB		3.777908114
HEIGHT	11	94934799	rs10831284	G	A	0.870284	1	-0.0147628	0.00256528	8.06182	HRC_UKB		3.777908114
DBP	11	95594210	rs2186739	T	C	0.801397	0.997383	0.0196891	0.00259535	13.4826	GEL_UKB
DBP	11	95594210	rs2186739	T	C	0.801416	0.991438	0.0198819	0.00260343	13.6523	HRC_UKB
HEIGHT	11	95614861	rs10765754	A	G	0.349442	0.993949	0.0119413	0.00181905	10.2824	GEL_UKB	LOC105369441	5.581267943
HEIGHT	11	95614861	rs10765754	A	G	0.349407	0.985054	0.0119579	0.00182712	10.2246	HRC_UKB	LOC105369441	5.581267943
DBP	11	100722807	rs633185	G	C	0.714925	0.988178	0.0388415	0.00231203	62.6107	HRC_UKB	ARHGAP42
DBP	11	100739815	rs604723	T	C	0.725186	0.993898	0.0392099	0.00233104	62.7648	GEL_UKB	ARHGAP42
SBP	11	100739815	rs604723	T	C	0.725191	0.993899	0.0372518	0.00217031	65.3081	GEL_UKB	ARHGAP42
SBP	11	100739815	rs604723	T	C	0.724589	0.986513	0.0376759	0.00217687	66.3833	HRC_UKB	ARHGAP42
HEIGHT	11	101089844	rs585447	A	G	0.16745	0.998851	-0.0129709	0.00232159	7.63654	HRC_UKB	PGR	0.412797693
SBP	11	103158787	rs688906	A	G	0.725631	1	0.0127199	0.00216696	8.36061	HRC_UKB	DYNC2H1
SBP	11	103170468	rs634192	T	C	0.725387	0.999789	0.0127939	0.00216396	8.4718	GEL_UKB	DYNC2H1
BMI	11	103217685	rs680071	T	C	0.88071	0.999483	0.0180078	0.00319738	7.74937	GEL_UKB	DYNC2H1	7.080921908
BMI	11	103217685	rs680071	T	C	0.880637	0.998859	0.017944	0.0031976	7.69824	HRC_UKB	DYNC2H1	7.080921908
DBP	11	107220703	rs142065594	T	TTG	0.488925	0.993669	0.0189278	0.00208071	19.0315	HRC_UKB	MVK
DBP	11	107220703	rs35805328	T	TTG	0.488103	0.998685	0.0187115	0.00207553	18.7071	GEL_UKB
SBP	11	107220703	rs142065594	T	TTG	0.48893	0.99367	0.0228429	0.00193717	31.3668	HRC_UKB	MVK
SBP	11	107220703	rs35805328	T	TTG	0.488109	0.998685	0.0226107	0.00193234	30.9006	GEL_UKB
HEIGHT	11	110366733	rs17728834	A	T	0.238057	0.993975	0.0125659	0.00203402	9.18733	HRC_UKB	LOC105369486	4.914995001
DBP	11	111668177	rs72041846	G	GGGGT	0.73271	0.985709	-0.0162547	0.00236204	11.2279	HRC_UKB	SIK2
DBP	11	111691968	rs11213980	T	A	0.266455	0.997917	0.0158251	0.00234881	10.7928	GEL_UKB	SIK2
SBP	11	111797532	rs3867466	A	C	0.279496	0.99902	0.01524	0.00215248	11.8418	GEL_UKB	ALG9
SBP	11	111797532	rs3867466	A	C	0.279606	0.997432	0.0151089	0.00215414	11.6348	HRC_UKB	ALG9
SBP	11	112972894	rs2186709	A	G	0.613376	0.999178	0.0146746	0.00198384	12.8562	GEL_UKB	NCAM1
SBP	11	112983420	rs11396766	A	AT	0.609424	0.991083	0.0146956	0.00198827	12.8371	HRC_UKB	NCAM1
BMI	11	115174130	rs1048932	C	A	0.413153	1	-0.0152854	0.00210507	12.4162	HRC_UKB	CADM1	10.80930421
BMI	11	115209322	rs7125361	C	G	0.420547	0.998021	-0.0151468	0.00210339	12.2239	GEL_UKB	CADM1	10.65799207
BMI	11	115752275	rs6589497	T	C	0.118649	1	0.0178217	0.003204	7.57479	GEL_UKB	LOC105369512	6.230947778
BMI	11	115752275	rs6589497	T	C	0.118646	1	0.0178535	0.00320402	7.59941	HRC_UKB	LOC105369512	6.230947778
DBP	11	116836622	rs7116797	A	G	0.892637	0.996955	-0.0198841	0.00337306	8.42622	GEL_UKB	APOA1 APOA1-AS
HEIGHT	11	116841258	rs480009	C	T	0.250549	0.99489	-0.0123301	0.00200004	9.15165	GEL_UKB	APOA1-AS	4.933115257
BMI	11	116878356	rs75294699	C	A	0.0602818	0.998259	0.0250516	0.0043709	8.00184	HRC_UKB	SIK3	7.365603349
SBP	11	116988737	rs519794	T	C	0.892298	0.989214	-0.0230718	0.00314959	12.6228	HRC_UKB	SIK3
SBP	11	117006443	rs10790169	A	C	0.896216	0.999229	-0.023014	0.00318586	12.2962	GEL_UKB	SIK3
DBP	11	117031495	rs57767677	C	CATTTT	0.880913	0.961293	-0.0192001	0.00328456	8.2968	HRC_UKB	SIK3
HEIGHT	11	117103213	rs12269901	G	C	0.285149	1	-0.0138321	0.00191325	12.3148	GEL_UKB		7.620024065
HEIGHT	11	117103213	rs12269901	G	C	0.285144	1	-0.0138934	0.00191286	12.4224	HRC_UKB		7.620024065
BMI	11	117159917	rs1312592595	T	TC	0.0567118	1	0.0262234	0.00449358	8.27121	GEL_UKB	PAFAH1B2	7.453852329
SBP	11	118395808	rs78799967	C	T	0.0262916	0.957991	-0.0338214	0.00613055	7.46203	HRC_UKB	UBE4A LOC100131626
SBP	11	118436601	rs9332745	C	G	0.0278668	0.975672	-0.0341698	0.00590621	8.14065	GEL_UKB	KMT2A
BMI	11	118525616	rs1064939	A	T	0.0223432	0.978274	-0.0477431	0.00705811	10.873	GEL_UKB	KMT2A TTC36 LOC101929089	8.809808419
BMI	11	118525616	rs1064939	A	T	0.0226712	0.979258	-0.0457564	0.00700977	10.1748	HRC_UKB	KMT2A TTC36 LOC101929089	8.809808419
HEIGHT	11	118525616	rs1064939	A	T	0.0226661	0.979239	0.034174	0.00584906	8.28921	HRC_UKB	KMT2A TTC36 LOC101929089	6.402842531
HEIGHT	11	118720354	rs35579946	TG	T	0.399707	0.997972	0.0143926	0.00176961	15.3787	GEL_UKB		11.56174253
HEIGHT	11	118727903	rs568688	T	G	0.397315	0.994368	0.0144962	0.00177399	15.5165	HRC_UKB		11.56868449
BMI	11	119064719	rs781784024	TAAAATA	T	0.404037	0.99915	0.0134901	0.00211445	9.75169	HRC_UKB		0.141020312
BMI	11	119067677	rs1784459	C	A	0.404047	0.999687	0.0136155	0.00211397	9.92482	GEL_UKB	VPS11	8.567415495
SBP	11	119956227	rs112254407	A	AGTT	0.170088	0.995919	-0.0144827	0.00257822	7.71234	GEL_UKB
DBP	11	120189965	rs7116997	T	C	0.453215	0.996669	-0.0132231	0.00208564	9.63885	GEL_UKB	LOC105369530
DBP	11	120189965	rs7116997	T	C	0.452808	0.990432	-0.0129899	0.00209291	9.26655	HRC_UKB	LOC105369530
SBP	11	120196374	rs896693	G	A	0.431505	0.975387	-0.0110222	0.00197365	7.63056	HRC_UKB
SBP	11	120369177	rs139643594	G	GT	0.139424	0.997903	-0.0166298	0.0027916	8.59048	GEL_UKB	ARHGEF12
SBP	11	120369177	rs139643594	G	GT	0.139514	0.992962	-0.0168654	0.00279674	8.78622	HRC_UKB	ARHGEF12
HEIGHT	11	120422429	rs11217863	G	A	0.116073	0.999134	-0.0298134	0.00269917	27.637	GEL_UKB	ARHGEF12	14.20020471
HEIGHT	11	120422429	rs11217863	G	A	0.116275	0.995125	-0.0297491	0.00270213	27.4635	HRC_UKB	ARHGEF12	14.20020471
HEIGHT	11	120475726	11:120346435_ATT_A	ATT	A	0.140989	0.991359	0.0194654	0.00249309	14.2349	HRC_UKB		8.937831827
HEIGHT	11	120475726	rs5795233	ATT	A	0.138685	0.99783	0.0193473	0.00250275	13.9698	GEL_UKB	ARHGEF12	8.937831827
HEIGHT	11	121827801	rs11378119	C	CA	0.298962	0.951728	-0.0119877	0.00193613	9.22499	HRC_UKB		0.041763036
BMI	11	122051879	rs11218510	G	A	0.40017	0.999446	-0.014492	0.00211855	11.103	GEL_UKB		8.170844234
BMI	11	122051879	rs11218510	G	A	0.400334	0.998458	-0.0143598	0.00211953	10.9052	HRC_UKB		8.170844234
SBP	11	122648644	rs11600178	G	A	0.12207	0.995101	0.019835	0.00295095	10.7452	HRC_UKB
DBP	11	122650415	rs12574332	C	T	0.119468	0.997929	0.0263348	0.00319442	15.7784	HRC_UKB
DBP	11	122656504	rs7129204	G	C	0.119387	0.99848	0.0261223	0.00319457	15.5364	GEL_UKB	UBASH3B
SBP	11	122656504	rs7129204	G	C	0.119394	0.99848	0.0200371	0.00297414	10.7916	GEL_UKB	UBASH3B
BMI	11	122663796	rs7117842	T	C	0.367778	0.994692	0.0122519	0.00215222	7.9029	GEL_UKB	UBASH3B	6.924234122
BMI	11	122663796	rs7117842	T	C	0.368522	0.98916	0.012501	0.00215741	8.16404	HRC_UKB	UBASH3B	6.924234122
SBP	11	122739171	rs4427576	A	T	0.466402	0.998288	0.0132358	0.0019397	11.0517	GEL_UKB	UBASH3B
SBP	11	122739171	rs4427576	A	T	0.466519	0.995612	0.0132896	0.00194263	11.1045	HRC_UKB	UBASH3B
HEIGHT	11	122949083	chr11:122949083_C_CA	C	CA	0.565847	0.994984	0.017606	0.00174823	23.1285	GEL_UKB		0.501529545
HEIGHT	11	122961405	rs140289688	C	CA	0.567814	0.995197	0.0174786	0.0017495	22.7762	HRC_UKB	C11orf63	13.6673394
HEIGHT	11	125955329	rs12222197	G	T	0.580587	0.99637	0.0165433	0.00175493	20.3735	GEL_UKB	LOC338667	11.60502328
HEIGHT	11	125955329	rs12222197	G	T	0.581351	0.991311	0.0164308	0.0017594	20.0116	HRC_UKB	LOC338667	11.60502328
HEIGHT	11	126111674	rs511987	T	C	0.372944	0.984125	-0.0172241	0.00179895	20.9901	GEL_UKB		11.54634536
HEIGHT	11	126111674	rs511987	T	C	0.369944	0.963266	-0.0170102	0.00182091	20.0229	HRC_UKB		11.54634536
HEIGHT	11	126232723	rs12805761	A	T	0.28466	0.995618	-0.0124405	0.00191904	10.0452	GEL_UKB	FAM118B	0.146206911
HEIGHT	11	126302982	rs139672453	G	GCCT	0.123625	0.987847	0.0217959	0.00263872	15.8367	HRC_UKB	DCPS	0.038784473
SBP	11	126395606	rs12284180	A	C	0.248353	0.987883	-0.0135543	0.00224433	8.81041	GEL_UKB	ST3GAL4
SBP	11	126407675	rs11220480	A	G	0.240273	0.992877	-0.0137888	0.00226721	8.92509	HRC_UKB	ST3GAL4
HEIGHT	11	128079360	rs7931685	T	C	0.18683	0.997646	-0.0195206	0.00221917	17.8498	GEL_UKB		9.211237886
HEIGHT	11	128116307	rs12417930	G	A	0.182578	1	-0.0194303	0.00223669	17.4296	HRC_UKB	LOC105369563	8.649577523
HEIGHT	11	128573938	rs11221356	A	C	0.459461	1	-0.0120525	0.00173311	11.4505	GEL_UKB	ETS1 LOC105369565	7.160452823
HEIGHT	11	128590593	rs11221375	A	T	0.395678	0.914845	-0.012429	0.00184764	10.7613	HRC_UKB		0.564419985
SBP	11	128695101	rs7945814	T	C	0.701942	0.997668	-0.0126904	0.00211143	8.73246	GEL_UKB	FLI1 SENCR
SBP	11	128698034	11:128567929_TC_T	TC	T	0.700265	0.997631	-0.0126147	0.00210796	8.66292	HRC_UKB
HEIGHT	11	128705448	rs532019	G	A	0.397742	0.997634	0.0130842	0.00176476	12.9123	GEL_UKB	FLI1	8.41499072
HEIGHT	11	128705448	rs532019	G	A	0.397984	0.994557	0.0132714	0.00176708	13.2295	HRC_UKB	FLI1	8.41499072
HEIGHT	11	128790313	rs524839	A	G	0.368587	0.99709	-0.0175097	0.00179007	21.8694	GEL_UKB	FLI1	0.597112996
HEIGHT	11	128819528	rs636312	G	C	0.371681	0.994468	-0.0173783	0.00178948	21.5691	HRC_UKB		10.32546953
HEIGHT	11	128947875	rs2846686	T	G	0.151919	0.998353	0.0191727	0.00240692	14.7842	GEL_UKB		6.084938022
HEIGHT	11	129055475	rs538933	C	T	0.152173	0.999854	0.0199458	0.0024032	15.9814	GEL_UKB	ARHGAP32	6.281323964
HEIGHT	11	129249991	rs6590370	C	T	0.83043	0.999327	-0.0182121	0.00230224	14.5914	HRC_UKB	ARHGAP32	6.153131172
DBP	11	130396222	rs10894192	T	A	0.571066	0.99546	0.0176667	0.00210063	16.3878	GEL_UKB	LOC646383
DBP	11	130396222	rs10894192	T	A	0.570356	0.979017	0.0180113	0.00211862	16.7276	HRC_UKB	LOC646383
SBP	11	130403335	rs11222084	A	T	0.370811	1	0.0200285	0.00199824	22.9185	HRC_UKB	LOC646383
HEIGHT	11	130408878	rs61754851	C	T	0.0111887	1	-0.0596808	0.00819466	12.4858	GEL_UKB	ADAMTS8 LOC646383	6.577935702
HEIGHT	11	130408878	rs61754851	C	T	0.0111882	1	-0.060051	0.00819318	12.636	HRC_UKB	ADAMTS8 LOC646383	6.577935702
SBP	11	130410772	rs4936098	A	G	0.624651	0.99708	-0.0202712	0.0019956	23.5153	GEL_UKB	ADAMTS8 LOC646383
BMI	11	131002456	rs11222421	A	T	0.491728	0.998249	0.0141133	0.00207483	10.9869	GEL_UKB		11.00197619
BMI	11	131002456	rs11222421	A	T	0.491634	0.995183	0.0142791	0.00207776	11.1995	HRC_UKB		11.00197619
BMI	11	131583119	rs12787028	A	G	0.409771	0.999714	0.013929	0.00210491	10.437	GEL_UKB	NTM	8.748678188
BMI	11	131583119	rs12787028	A	G	0.409581	0.999325	0.0138272	0.00210562	10.289	HRC_UKB	NTM	8.748678188
BMI	11	133314447	rs11223433	T	C	0.519829	0.995119	-0.0117995	0.00207689	7.87408	GEL_UKB	OPCML	5.818042139
BMI	11	133837614	rs2156675	G	A	0.769961	0.981846	0.0175387	0.0024809	11.8083	HRC_UKB	SPATA19	8.659972532
BMI	11	133842787	rs2187449	G	A	0.767593	0.992277	0.0166609	0.00245884	10.908	GEL_UKB	SPATA19	8.532096053
BMI	11	134719461	rs61909165	T	A	0.174723	0.991711	0.0186039	0.00273603	10.9792	GEL_UKB		9.443215218
BMI	11	134719461	rs61909165	T	A	0.174783	0.986117	0.0189316	0.0027428	11.291	HRC_UKB		9.443215218
HEIGHT	12	221149	rs570680	T	G	0.466589	0.979745	-0.0131574	0.00176164	13.0919	GEL_UKB	SLC6A13	7.279014256
HEIGHT	12	221149	rs570680	T	G	0.466014	0.924394	-0.0133457	0.001813	12.739	HRC_UKB	SLC6A13	7.279014256
HEIGHT	12	460779	rs12825673	G	A	0.599338	0.996008	0.0235467	0.00177797	39.3083	GEL_UKB	B4GALNT3	20.52851759
HEIGHT	12	460779	rs12825673	G	A	0.59899	0.9927	0.0238337	0.0017807	40.1276	HRC_UKB	B4GALNT3	20.52851759
HEIGHT	12	471606	rs12811171	C	T	0.350492	0.997749	0.0282017	0.0018235	53.2285	GEL_UKB	B4GALNT3	28.17661707
HEIGHT	12	471606	rs12811171	C	T	0.350751	0.996373	0.0281891	0.00182397	53.1549	HRC_UKB	B4GALNT3	28.17661707
HEIGHT	12	561727	rs56150479	G	A	0.340051	0.954971	0.0149191	0.00187612	14.7367	GEL_UKB	B4GALNT3	7.616687414
HEIGHT	12	561727	rs56150479	G	A	0.341565	0.926454	0.0152241	0.00190406	14.8895	HRC_UKB	B4GALNT3	7.616687414
BMI	12	882140	rs55726687	G	A	0.21021	0.998883	0.0225876	0.00253616	18.2774	GEL_UKB	WNK1	15.89123208
BMI	12	882140	rs55726687	G	A	0.210271	0.99711	0.0230395	0.00253839	18.95	HRC_UKB	WNK1	15.89123208
HEIGHT	12	1356199	12:1465365_CA_C	CA	C	0.0949078	0.952507	-0.0264598	0.0030507	17.3772	HRC_UKB		0.007316611
HEIGHT	12	1391437	rs7132825	G	A	0.0838025	0.998458	-0.0262457	0.00315342	16.0665	GEL_UKB	ERC1 LOC107984458	9.159016163
BMI	12	2050390	rs2108635	A	G	0.337553	0.997335	0.0155862	0.00219399	11.9168	GEL_UKB	CACNA1C	9.970656812
BMI	12	2050390	rs2108635	A	G	0.337477	0.992326	0.0157123	0.00219972	12.0391	HRC_UKB	CACNA1C	9.970656812
DBP	12	2414128	chr12:2414128_A_ATC	A	ATC	0.371116	0.996637	0.0147615	0.00215037	11.1762	GEL_UKB
DBP	12	2414606	rs16929368	T	A	0.375768	0.981414	0.0147888	0.00216112	11.1108	HRC_UKB	CACNA1C
HEIGHT	12	2864381	rs28990715	G	T	0.0194482	1	0.0449916	0.00631742	11.9727	GEL_UKB	FOXM1	7.660528683
HEIGHT	12	2864381	rs28990715	G	T	0.0194486	1	0.0450115	0.00631591	11.988	HRC_UKB	FOXM1	7.660528683
HEIGHT	12	3229754	rs61681982	GCACAGCTGGGGCTGA	G	0.216339	0.993877	0.0169036	0.00212549	14.7392	GEL_UKB	TSPAN9	0.117390661
HEIGHT	12	3278531	rs16930370	T	C	0.172787	0.990287	0.0189242	0.0023096	15.5964	HRC_UKB	TSPAN9	9.938509823
HEIGHT	12	3283934	rs67551338	C	T	0.0613572	0.990047	0.0282919	0.00363541	14.1475	GEL_UKB	TSPAN9	8.530811485
HEIGHT	12	3924594	rs74431741	G	A	0.0478004	1	0.0371047	0.0040575	19.2234	GEL_UKB	LOC105369608	11.28421386
HEIGHT	12	3924594	rs74431741	G	A	0.0477972	1	0.03696	0.00405669	19.0877	HRC_UKB	LOC105369608	11.28421386
HEIGHT	12	4255043	chr12:4255043_C_CA	C	CA	0.718882	0.981965	0.0173654	0.00195044	18.266	GEL_UKB		0.446483488
HEIGHT	12	4255043	rs11370360	C	CA	0.711625	0.947898	0.0173384	0.00197059	17.8583	HRC_UKB	CCND2-AS1	0.446483488
HEIGHT	12	4275530	rs3217792	C	T	0.0849613	0.976799	-0.0178083	0.00314924	7.80681	GEL_UKB	CCND2 CCND2-AS1	6.519102373
HEIGHT	12	4275678	rs76895963	T	G	0.0216697	0.917203	0.17642	0.00621487	176.53	GEL_UKB	CCND2 CCND2-AS1	114.0333187
HEIGHT	12	4275678	rs76895963	T	G	0.0205586	0.820427	0.171379	0.00673852	141.96	HRC_UKB	CCND2 CCND2-AS1	114.0333187
SBP	12	4275678	rs76895963	T	G	0.0216841	0.917207	-0.0459608	0.00689752	10.5725	GEL_UKB	CCND2 CCND2-AS1
SBP	12	4275678	rs76895963	T	G	0.0205637	0.820477	-0.0468289	0.00748194	9.41156	HRC_UKB	CCND2 CCND2-AS1
HEIGHT	12	4289183	12:4398349_CG_C	CG	C	0.24559	0.987416	-0.0187702	0.00203041	19.6265	HRC_UKB		10.26952458
HEIGHT	12	4289884	rs3217860	A	G	0.248975	0.996099	-0.0187066	0.00201275	19.8282	GEL_UKB	CCND2	10.11090569
HEIGHT	12	4321174	12:4430340_AGCCGGCCGGCT_A	AGCCGGCCGGCT	A	0.0730376	0.733279	0.0298247	0.00390702	13.6415	HRC_UKB		14.14512337
HEIGHT	12	4321174	rs71583753	AGCCGGCCGGCT	A	0.0827344	0.939214	0.0349228	0.00326229	26.0158	GEL_UKB	TIGAR	14.14512337
DBP	12	4395487	rs12817419	C	T	0.463873	0.995351	0.0116236	0.00208349	7.61606	GEL_UKB
DBP	12	4395487	rs12817419	C	T	0.462452	0.98074	0.0114933	0.00209948	7.35745	HRC_UKB
DBP	12	8678178	rs11608477	A	T	0.316755	0.994118	-0.0196733	0.00223556	17.8645	GEL_UKB
SBP	12	8678178	rs11608477	A	T	0.316753	0.99412	-0.0149471	0.0020808	12.1674	GEL_UKB
HEIGHT	12	8679358	rs61919240	T	A	0.325032	0.999275	0.0149483	0.00185713	15.0789	GEL_UKB		6.722001356
HEIGHT	12	8679358	rs61919240	T	A	0.324995	0.999032	0.0148003	0.00185706	14.7986	HRC_UKB		6.722001356
SBP	12	8679358	rs61919240	T	A	0.325016	0.999031	-0.014374	0.00206209	11.501	HRC_UKB
DBP	12	8679607	rs7132012	A	G	0.329645	1	-0.0190697	0.00220688	17.2541	HRC_UKB	RIMKLB
HEIGHT	12	8922106	rs11048023	G	A	0.473385	0.997072	0.0124582	0.00174576	12.0182	GEL_UKB	PHC1	0.278519145
HEIGHT	12	8922106	rs11048023	G	A	0.473426	0.993252	0.0126453	0.00174865	12.3207	HRC_UKB	PHC1	0.278519145
HEIGHT	12	11725530	rs2900208	C	A	0.353927	0.997125	0.0282967	0.00182004	53.7799	GEL_UKB	ETV6	32.53833643
HEIGHT	12	11725530	rs2900208	C	A	0.354816	0.995741	0.0282918	0.00181996	53.7662	HRC_UKB	ETV6	32.53833643
HEIGHT	12	12477206	rs139231748	T	G	0.00972837	1	0.052612	0.0087744	8.69437	HRC_UKB	DUSP16 LOC107984485	2.972242795
SBP	12	12495909	rs11054935	A	G	0.274736	0.99691	-0.0129273	0.00216586	8.62127	GEL_UKB	DUSP16
SBP	12	12495909	rs11054935	A	G	0.274294	0.994129	-0.0128008	0.00217019	8.43551	HRC_UKB	DUSP16
HEIGHT	12	12549882	rs148526985	T	C	0.00971695	0.98799	0.0523641	0.00883021	8.51893	GEL_UKB	DUSP16	2.926648298
HEIGHT	12	12692447	rs11610142	G	C	0.0885611	0.997049	-0.0332424	0.0030647	26.6852	GEL_UKB	GPR19	0.131481931
HEIGHT	12	12715767	rs35756741	C	T	0.0924596	0.98657	-0.0326401	0.0030223	26.462	HRC_UKB	CDKN1B GPR19	16.82312771
HEIGHT	12	12718165	rs2066827	T	G	0.232639	1	-0.0211169	0.00205528	24.0369	GEL_UKB	CDKN1B GPR19	12.94119451
HEIGHT	12	12718165	rs2066827	T	G	0.2326	1	-0.0211298	0.00205504	24.0706	HRC_UKB	CDKN1B GPR19	12.94119451
HEIGHT	12	12725415	rs11055030	G	C	0.286253	0.998107	-0.0192566	0.00192214	22.8974	HRC_UKB	APOLD1 LOC105369663 LOC107984129	14.6173347
HEIGHT	12	12725831	rs66561220	T	C	0.286363	0.999381	-0.0191898	0.00192102	22.7705	GEL_UKB	APOLD1 LOC105369663 LOC107984129	0.079288791
SBP	12	12736191	rs79375472	A	C	0.284708	0.996558	-0.0131767	0.00213976	9.13282	GEL_UKB	APOLD1 LOC107984129
SBP	12	12736355	rs4763297	A	C	0.433151	0.991291	0.0126029	0.00195645	9.92768	HRC_UKB	APOLD1 LOC107984129
HEIGHT	12	13073668	rs767785079	TAA	T	0.858726	0.991238	0.018483	0.00251568	12.6935	HRC_UKB	FAM234B	7.398037736
HEIGHT	12	13088285	rs139756283	CTG	C	0.123479	0.999494	-0.018948	0.0026477	12.0819	GEL_UKB	GSG1	8.154759287
HEIGHT	12	14248432	rs7487380	G	A	0.0542428	0.991034	0.0250475	0.00386381	10.045	GEL_UKB		4.74680743
BMI	12	14260997	rs12422552	G	C	0.268098	0.998046	-0.0133697	0.00234237	7.94129	GEL_UKB		6.430801717
BMI	12	14260997	rs12422552	G	C	0.268428	0.993566	-0.0132087	0.00234673	7.74057	HRC_UKB		6.430801717
HEIGHT	12	14278234	rs75031954	C	A	0.0220642	1	0.0438358	0.00593264	12.8296	HRC_UKB		0.351736618
HEIGHT	12	14354498	rs201615312	A	G	0.538409	0.978114	-0.0151594	0.00176234	17.1056	HRC_UKB		11.29867384
HEIGHT	12	14459570	rs4764091	T	A	0.557054	0.999338	-0.0146132	0.00174973	16.172	GEL_UKB	ATF7IP	11.38299966
HEIGHT	12	14761111	rs7955800	T	C	0.549339	0.997716	-0.0146927	0.00175094	16.3182	GEL_UKB	C12orf60 LOC105369669	11.15505709
HEIGHT	12	14761111	rs7955800	T	C	0.549652	0.994348	-0.0146708	0.00175379	16.2216	HRC_UKB	C12orf60 LOC105369669	11.15505709
BMI	12	16274380	rs1799507	G	A	0.144105	0.99825	0.0191397	0.00294677	10.0812	GEL_UKB	SLC15A5 LOC101928362	7.75567339
BMI	12	16274380	rs1799507	G	A	0.143648	0.996116	0.0190139	0.00295447	9.91018	HRC_UKB	SLC15A5 LOC101928362	7.75567339
BMI	12	17088458	rs4764307	C	T	0.306861	1	-0.0123662	0.00224782	7.42393	GEL_UKB		6.075271142
BMI	12	17088458	rs4764307	C	T	0.306859	1	-0.0123063	0.00224779	7.35857	HRC_UKB		6.075271142
BMI	12	19135574	rs10505836	A	C	0.860399	0.994249	0.0166178	0.00300464	7.49632	GEL_UKB	PLEKHA5	7.883890586
BMI	12	19135574	rs10505836	A	C	0.860805	0.984197	0.0167761	0.00302431	7.53692	HRC_UKB	PLEKHA5	7.883890586
SBP	12	19837604	rs747996275	TGGCAGTGGACTAGTCGGGGGACAA	T	0.18563	0.978287	-0.020316	0.00251623	15.1673	HRC_UKB
SBP	12	19854663	rs1465091	C	A	0.183895	0.998947	-0.0193381	0.00249954	13.9911	GEL_UKB	LOC105369682
SBP	12	20001332	rs10743348	C	T	0.727086	0.993235	0.0124089	0.00217475	7.93655	HRC_UKB
SBP	12	20011269	rs7972957	C	G	0.728469	0.999597	0.0124715	0.00217086	8.03649	GEL_UKB
DBP	12	20037696	rs4306343	A	T	0.717733	0.999952	0.0274717	0.00230371	32.0568	GEL_UKB	LOC100506393
DBP	12	20037696	rs4306343	A	T	0.717728	0.999916	0.027362	0.00230388	31.8046	HRC_UKB	LOC100506393
SBP	12	20077705	rs10770612	A	G	0.199969	1	-0.0153452	0.00241114	9.70729	GEL_UKB	LOC100506393
SBP	12	20077705	rs10770612	A	G	0.199969	1	-0.0153631	0.0024112	9.72782	HRC_UKB	LOC100506393
DBP	12	20215335	rs60691990	T	C	0.342154	0.993104	-0.022902	0.00218939	24.8818	GEL_UKB	LOC105369687
DBP	12	20215335	rs60691990	T	C	0.34244	0.986068	-0.0228475	0.00219561	24.6331	HRC_UKB	LOC105369687
SBP	12	20215335	rs60691990	T	C	0.34215	0.993103	-0.0206071	0.00203779	23.3131	GEL_UKB	LOC105369687
SBP	12	20215335	rs60691990	T	C	0.342439	0.98607	-0.0205675	0.00204358	23.1006	HRC_UKB	LOC105369687
HEIGHT	12	20369318	rs12305038	G	A	0.300623	1	-0.0114373	0.00189685	8.78422	GEL_UKB	PDE3A	4.938849219
HEIGHT	12	20369318	rs12305038	G	A	0.300603	1	-0.0114895	0.00189643	8.86198	HRC_UKB	PDE3A	4.938849219
SBP	12	20426458	rs7488780	G	C	0.204164	0.993626	-0.0132843	0.00240379	7.48567	HRC_UKB	PDE3A
SBP	12	20433461	rs10841520	C	T	0.202667	0.987366	-0.0138126	0.00241719	7.958	GEL_UKB	PDE3A
HEIGHT	12	20435448	rs6487088	C	T	0.799216	0.982741	0.0194281	0.00219156	18.1162	GEL_UKB	PDE3A	11.17833584
HEIGHT	12	20435448	rs6487088	C	T	0.799902	0.963279	0.0206511	0.00221642	19.9233	HRC_UKB	PDE3A	11.17833584
HEIGHT	12	20630827	rs10841577	G	A	0.530932	0.992075	-0.0148794	0.00174795	16.7689	GEL_UKB	PDE3A	10.08067082
HEIGHT	12	20630827	rs10841577	G	A	0.531489	0.982175	-0.0150119	0.00175611	16.9035	HRC_UKB	PDE3A	10.08067082
HEIGHT	12	20674645	rs2417860	A	G	0.634277	0.998636	-0.0212903	0.00180587	31.3547	GEL_UKB	PDE3A	19.93022094
HEIGHT	12	20674645	rs2417860	A	G	0.634334	0.99744	-0.0212784	0.00180686	31.2872	HRC_UKB	PDE3A	19.93022094
HEIGHT	12	21223575	rs7954542	C	T	0.389258	0.999762	-0.0120835	0.00178408	10.8991	GEL_UKB	SLCO1B1	7.078459181
HEIGHT	12	21223575	rs7954542	C	T	0.389142	0.999254	-0.0121465	0.00178446	11.0009	HRC_UKB	SLCO1B1	7.078459181
BMI	12	23567558	rs1020994	T	A	0.253476	0.995317	0.013742	0.00239083	8.04373	HRC_UKB	SOX5	6.263738987
BMI	12	23600993	rs11608710	T	G	0.0618602	0.986098	0.0250716	0.00433351	8.14092	GEL_UKB	SOX5	7.077492522
HEIGHT	12	23844297	rs12818673	G	T	0.401412	0.998614	-0.0198205	0.0017744	28.2441	GEL_UKB	SOX5	17.10084731
BMI	12	23907141	rs10842240	G	C	0.116098	0.998782	0.0215815	0.0032487	10.5127	GEL_UKB	SOX5	9.876181014
BMI	12	23907141	rs10842240	G	C	0.115853	0.997357	0.0214049	0.00325355	10.3244	HRC_UKB	SOX5	9.876181014
HEIGHT	12	23949815	rs142471757	C	CCT	0.735085	0.968105	-0.0132431	0.00200386	10.4118	HRC_UKB	SOX5	0.171066339
HEIGHT	12	23950646	rs7297174	C	T	0.701917	1	-0.0108652	0.00190332	7.94333	GEL_UKB	SOX5	4.614268639
HEIGHT	12	24046157	rs17405662	C	T	0.217412	0.998567	0.0221586	0.00210296	25.2335	GEL_UKB	SOX5	15.8627092
HEIGHT	12	24048390	rs7302982	T	G	0.218425	0.996642	0.0221158	0.00210091	25.1867	HRC_UKB	SOX5	0.057476063
HEIGHT	12	25962574	rs1874349	C	G	0.51357	0.9951	0.00983045	0.00174541	7.74972	HRC_UKB	RASSF8	4.679916057
HEIGHT	12	25973465	rs12811312	G	A	0.561237	0.997523	0.0113882	0.00175666	10.0459	HRC_UKB	RASSF8	5.797484438
HEIGHT	12	26030153	rs10771256	A	G	0.518199	0.995866	0.0107308	0.00174669	9.09293	GEL_UKB	RASSF8	5.393328486
SBP	12	26143321	rs6487532	G	A	0.69559	0.997532	0.0121667	0.00209768	8.17863	GEL_UKB	SSPN
SBP	12	26143321	rs6487532	G	A	0.694984	0.994223	0.0119667	0.00209985	7.91857	HRC_UKB	SSPN
SBP	12	27063628	rs11615755	T	G	0.479937	0.999288	0.0128397	0.00193484	10.492	GEL_UKB	LOC101928625
SBP	12	27218545	rs200038022	A	G	0.325386	0.948678	-0.01335	0.00211921	9.52497	HRC_UKB
HEIGHT	12	27860630	rs11049204	A	G	0.188422	0.99379	-0.0169629	0.00222372	13.6233	HRC_UKB		7.621856572
HEIGHT	12	27960649	rs1272192	C	T	0.566568	0.99827	0.0101973	0.00175482	8.20692	HRC_UKB	PTHLH	5.848967418
HEIGHT	12	28015877	rs180958337	C	T	0.0062116	0.934239	0.160406	0.0113957	44.273	HRC_UKB		22.86995586
HEIGHT	12	28028911	rs17420518	A	G	0.199493	0.986555	-0.0154785	0.0021888	11.8151	HRC_UKB		6.653275491
HEIGHT	12	28496942	rs11049667	A	G	0.309049	0.984714	-0.0402528	0.00189181	99.7356	HRC_UKB	CCDC91	0.319355422
HEIGHT	12	28839666	rs11524015	C	A	0.431868	0.999476	0.0120828	0.00175531	11.2338	GEL_UKB		6.578692284
HEIGHT	12	28839666	rs11524015	C	A	0.431778	0.998336	0.0122212	0.0017561	11.466	HRC_UKB		6.578692284
HEIGHT	12	28912934	rs1489083	A	G	0.350893	0.999128	-0.01559	0.00182135	16.9459	HRC_UKB		8.073446632
HEIGHT	12	28924614	rs7962087	G	A	0.350618	0.997806	-0.0155166	0.0018232	16.762	GEL_UKB		8.063064232
HEIGHT	12	29366231	rs7953619	A	C	0.285766	0.996829	0.0219856	0.00192972	29.3444	GEL_UKB	ERGIC2	14.9863203
HEIGHT	12	29381276	rs2278093	C	A	0.285463	0.989909	0.0220581	0.00193609	29.3444	HRC_UKB	ERGIC2	14.95319279
HEIGHT	12	30765031	chr12:30765031_GA_G	GA	G	0.495669	0.993997	0.0113109	0.00174527	10.0401	GEL_UKB		4.580060765
HEIGHT	12	31494219	12:31647153_CCT_C	CCT	C	0.688764	0.995483	-0.0117063	0.00188225	9.30163	HRC_UKB		0.901072605
HEIGHT	12	31518577	chr12:31518577_CT_C	CT	C	0.581368	0.998089	-0.0105699	0.00176462	8.67778	GEL_UKB		0
DBP	12	32402712	rs757561770	G	A	9.3227e-06	0.999024	1.88674	0.331314	7.90804	GEL_UKB	FGD4
HEIGHT	12	33915866	rs2636079	T	G	0.826052	0.998506	0.013854	0.00229316	8.8161	GEL_UKB		4.688119047
HEIGHT	12	33941772	rs843783	T	G	0.826478	1	0.0137135	0.00229208	8.65936	HRC_UKB		4.656729299
BMI	12	41491878	rs1458158	C	T	0.488084	0.997907	0.0147994	0.00207049	12.0545	GEL_UKB	PDZRN4	10.59221832
BMI	12	41494138	rs1458156	C	T	0.488309	0.994607	0.014842	0.00207435	12.0775	HRC_UKB	PDZRN4	10.48912002
HEIGHT	12	45892723	rs75896254	C	T	0.0454575	0.957627	0.0279378	0.00425016	10.3081	HRC_UKB	ARID2	5.713588444
HEIGHT	12	45934895	rs745841185	CA	C	0.210313	0.998642	-0.0119539	0.00212966	7.70161	HRC_UKB	SCAF11	3.583409414
HEIGHT	12	46213497	rs962683	C	T	0.811941	1	0.0166548	0.00222674	13.1271	GEL_UKB	SLC38A1	8.642713268
HEIGHT	12	46214297	rs4768106	G	C	0.812033	0.998793	0.0168133	0.00222784	13.3508	HRC_UKB	SLC38A1	8.647450899
HEIGHT	12	46370471	rs74385174	A	G	0.0190719	1	-0.0579349	0.00636553	19.0496	GEL_UKB	SLC38A2	8.906473256
HEIGHT	12	46370471	rs74385174	A	G	0.0190688	1	-0.0581841	0.00636459	19.2119	HRC_UKB	SLC38A2	8.906473256
HEIGHT	12	46402739	rs2131371	A	C	0.702249	0.999411	0.022692	0.00190146	32.1039	GEL_UKB	LOC100288798	16.9526083
HEIGHT	12	46402739	rs2131371	A	C	0.70145	0.997964	0.0224192	0.00190075	31.3823	HRC_UKB	LOC100288798	16.9526083
HEIGHT	12	46405383	rs17096921	C	T	0.0155031	1	0.0440652	0.00701189	9.48254	GEL_UKB	LOC100288798	4.636613686
HEIGHT	12	46750250	rs985552	A	G	0.759069	0.999504	-0.0167266	0.00203291	15.72	GEL_UKB		9.800107756
HEIGHT	12	46750250	rs985552	A	G	0.759151	0.998688	-0.0167225	0.00203352	15.7038	HRC_UKB		9.800107756
HEIGHT	12	46808031	rs4554975	A	G	0.563941	0.978171	-0.0142871	0.00177179	15.1306	HRC_UKB	SLC38A4	9.175887189
DBP	12	47784821	rs11168236	T	C	0.139974	0.995054	0.0193893	0.00300324	9.96887	GEL_UKB	HDAC7
DBP	12	47787591	rs1557848	A	G	0.140996	0.968476	0.019373	0.00303472	9.76258	HRC_UKB	HDAC7
SBP	12	47787591	rs1557848	A	G	0.140751	0.992137	0.0198154	0.00279253	11.891	GEL_UKB	HDAC7
SBP	12	47787591	rs1557848	A	G	0.141012	0.96847	0.0199229	0.00282428	11.7603	HRC_UKB	HDAC7
DBP	12	47860570	rs117913411	T	A	0.0340853	0.988255	0.0364716	0.00576444	9.60212	GEL_UKB	VDR
DBP	12	47860570	rs117913411	T	A	0.0343184	0.968274	0.0356485	0.00580348	9.09058	HRC_UKB	VDR
SBP	12	47860570	rs117913411	T	A	0.0340818	0.988266	0.032428	0.00536542	8.82263	GEL_UKB	VDR
SBP	12	47860570	rs117913411	T	A	0.0343152	0.968273	0.0317708	0.00540179	8.39098	HRC_UKB	VDR
HEIGHT	12	47979027	rs75447849	C	T	0.0702983	1	-0.0263343	0.00339539	14.0569	HRC_UKB	COL2A1 LOC105369752	9.534914712
HEIGHT	12	47980245	rs56387272	T	C	0.0732477	0.995682	-0.0273855	0.00333511	15.6599	GEL_UKB	COL2A1 LOC105369752	9.413604007
HEIGHT	12	47998650	rs1793958	A	G	0.622272	0.998029	-0.0119611	0.00179368	10.5876	GEL_UKB	COL2A1	5.842180716
HEIGHT	12	47998650	rs1793958	A	G	0.622567	0.994833	-0.0119244	0.00179643	10.4971	HRC_UKB	COL2A1	5.842180716
HEIGHT	12	48221439	rs1247942912	G	A	0.000112396	0.970493	-0.515004	0.08124	9.63671	GEL_UKB	LOC102725258	5.843966008
SBP	12	48303640	rs10875792	T	A	0.215219	0.998502	0.0141354	0.00234953	8.74838	HRC_UKB	LOC105369753
SBP	12	48303647	rs10875793	T	A	0.215231	0.999274	0.0142602	0.00234865	8.89761	GEL_UKB	LOC105369753
HEIGHT	12	48796032	rs79626908	A	G	0.0306334	1	-0.0371813	0.00503154	12.8321	GEL_UKB		0.105811918
HEIGHT	12	48796032	rs79626908	A	G	0.030631	1	-0.0369905	0.00503079	12.7121	HRC_UKB		0.105811918
SBP	12	48912004	rs138650910	A	T	0.0362863	0.998116	0.0415728	0.00513981	15.2185	GEL_UKB	CCDC65
HEIGHT	12	48957540	rs863855	T	G	0.915123	0.999792	-0.0175416	0.00311996	7.725	GEL_UKB	ARF3	5.227289656
DBP	12	48986290	rs76573653	T	G	0.0390995	1	0.0370169	0.0053212	11.4574	GEL_UKB	LOC105369756 LOC105369757
DBP	12	48986290	rs76573653	T	G	0.0390921	1	0.0370282	0.00532209	11.4603	HRC_UKB	LOC105369756 LOC105369757
SBP	12	49005349	rs1126930	G	C	0.0357478	1	0.0415521	0.00517085	15.0317	HRC_UKB	PRKAG1 LOC105369758
SBP	12	49549339	rs933738	A	G	0.172243	0.997911	-0.017782	0.00256517	11.3823	GEL_UKB	KCNH3
SBP	12	49549339	rs933738	A	G	0.17191	0.997337	-0.0180321	0.00256958	11.6462	HRC_UKB	KCNH3
BMI	12	49869365	rs7132908	G	A	0.384577	1	0.0304275	0.00213249	45.4637	GEL_UKB	FAIM2	37.44820856
BMI	12	49869365	rs7132908	G	A	0.384576	1	0.0304665	0.00213244	45.5798	HRC_UKB	FAIM2	37.44820856
DBP	12	50086479	rs143955263	T	TTGGTGG	0.0386697	0.957683	-0.0496407	0.00546957	18.9475	HRC_UKB	SMARCD1
DBP	12	50134294	rs10649792	C	CCTT	0.627648	0.998139	-0.0243732	0.00214643	29.1559	HRC_UKB	CERS5
SBP	12	50144032	rs7302981	A	G	0.62831	1	-0.0184873	0.00199672	19.6847	HRC_UKB	CERS5
SBP	12	50164999	chr12:50164999_C_CT	C	CT	0.34811	0.995555	0.0194296	0.00203018	20.9725	GEL_UKB
SBP	12	50168721	rs61508878	C	CATGAGGTCAGGAGA	0.237018	0.981461	-0.0201733	0.00229247	17.863	HRC_UKB	CERS5
DBP	12	50183134	rs4883482	A	G	0.628178	0.998442	-0.0243557	0.00214642	29.1156	GEL_UKB	LIMA1
HEIGHT	12	50781907	rs7487150	C	G	0.67055	0.99926	-0.0184014	0.00185163	22.5457	GEL_UKB	ATF1	0.539431384
HEIGHT	12	50781907	rs7487150	C	G	0.669438	0.998258	-0.0179409	0.0018507	21.4956	HRC_UKB	ATF1	0.539431384
DBP	12	50810394	rs61926335	T	C	0.0402246	0.996168	-0.0455838	0.00525792	17.3627	GEL_UKB	ATF1
BMI	12	51199833	rs4077093	T	G	0.784173	0.992604	-0.0155361	0.00252507	9.11829	GEL_UKB	POU6F1	6.973425882
BMI	12	51199833	rs4077093	T	G	0.784527	0.984303	-0.0147282	0.00253782	8.18741	HRC_UKB	POU6F1	6.973425882
HEIGHT	12	51218717	rs6580811	T	C	0.752852	0.994606	0.0120976	0.00202071	8.66967	GEL_UKB	POU6F1	5.876311658
HEIGHT	12	51225072	rs7311832	G	A	0.765881	0.991923	0.0119777	0.00206191	8.20179	HRC_UKB		5.468150813
HEIGHT	12	53024408	rs149230570	G	A	0.0126816	0.978695	-0.0475225	0.00782572	8.90013	GEL_UKB	EIF4B	4.920601661
SBP	12	53030067	rs200062924	C	T	0.848893	0.935807	-0.0168115	0.00278363	8.81061	HRC_UKB	EIF4B
DBP	12	53054536	rs11170386	C	T	0.287882	0.997971	-0.0154756	0.00229334	10.8244	GEL_UKB	TNS2 LOC283335
DBP	12	53054536	rs11170386	C	T	0.287787	0.993071	-0.0156485	0.00229942	10.9966	HRC_UKB	TNS2 LOC283335
SBP	12	53054536	rs11170386	C	T	0.287852	0.997972	-0.0151534	0.00213462	11.9004	GEL_UKB	TNS2 LOC283335
SBP	12	53054536	rs11170386	C	T	0.287756	0.99307	-0.0152484	0.00214031	11.9807	HRC_UKB	TNS2 LOC283335
SBP	12	53058093	rs151036307	C	T	0.00203025	0.897718	0.139929	0.0224186	9.36351	GEL_UKB	TNS2
HEIGHT	12	53063801	rs117928258	C	T	0.0103652	0.936817	-0.0581232	0.00882923	10.3364	HRC_UKB	TNS2	4.935691793
HEIGHT	12	53070188	rs11170394	T	C	0.0868928	0.995619	0.0248157	0.00310325	14.8934	GEL_UKB	SPRYD3	9.289214353
HEIGHT	12	53071476	rs11170395	A	G	0.0866091	0.990315	0.0249547	0.00311536	14.9412	HRC_UKB	SPRYD3	9.313739209
HEIGHT	12	53417883	rs148243005	G	A	0.0173641	0.997355	0.0409698	0.00667659	9.07342	GEL_UKB		5.607303047
HEIGHT	12	53470669	rs78070898	C	G	0.0173263	0.994616	0.040087	0.00669558	8.67032	HRC_UKB	PCBP2	5.381366262
HEIGHT	12	53537265	chr12:53537265_CTCCATGTTGCCC_TG	CTCCATGTTGCCC	TG	0.0301325	0.997832	0.0354021	0.00512106	11.3239	GEL_UKB
HEIGHT	12	53640999	rs78884307	C	T	0.030389	0.996143	0.0366117	0.00510116	12.1476	HRC_UKB		5.754487332
DBP	12	54049957	chr12:54049957_AAAC_A	AAAC	A	0.288866	0.997842	-0.0149243	0.00228987	10.1459	GEL_UKB
DBP	12	54049957	rs869073048	AAAC	A	0.291713	0.979353	-0.0152692	0.00230559	10.4525	HRC_UKB	HOXC4
SBP	12	54049957	chr12:54049957_AAAC_A	AAAC	A	0.288873	0.997841	-0.0201081	0.00213132	20.406	GEL_UKB
SBP	12	54049957	rs869073048	AAAC	A	0.291721	0.979357	-0.0204505	0.00214595	20.8024	HRC_UKB	HOXC4
BMI	12	54234073	rs60127327	A	G	0.410855	0.998527	-0.0123647	0.00210286	8.38675	GEL_UKB	CBX5	8.121685061
BMI	12	54273501	rs4759075	T	C	0.410536	0.998755	-0.0121287	0.00210303	8.09383	HRC_UKB	CBX5	8.129865417
DBP	12	56028855	12:56422639_CGTG_C	CGTG	C	0.34211	0.998186	-0.0140577	0.00218559	9.89975	HRC_UKB
DBP	12	56034024	rs1702877	C	T	0.341221	0.999192	-0.0142917	0.00218594	10.2052	GEL_UKB	IKZF4 LOC105369780
SBP	12	56078494	12:56472278_CA_C	CA	C	0.68404	0.931903	0.0117587	0.00214843	7.35453	HRC_UKB
BMI	12	56100038	rs2292238	A	C	0.408081	0.997813	-0.0163194	0.00210805	14.0076	GEL_UKB	ERBB3	13.17362713
BMI	12	56100038	rs2292238	A	C	0.407998	0.995497	-0.0163469	0.00211066	14.0194	HRC_UKB	ERBB3	13.17362713
HEIGHT	12	56303535	rs2629448	C	T	0.938134	0.950701	-0.0372686	0.00369576	23.1876	HRC_UKB		0.056786036
HEIGHT	12	56315125	chr12:56315125_TTTACCTCCACAGT_A	TTTACCTCCACAGT	A	7.97539e-05	0.912319	-0.686654	0.10033	11.1132	GEL_UKB
HEIGHT	12	56331720	rs200001673	T	G	0.0599918	0.980596	0.0375653	0.0036871	23.6504	GEL_UKB	PAN2	12.780861
DBP	12	56718853	rs11171951	G	A	0.6301	0.999339	-0.0133438	0.00214939	9.27081	HRC_UKB	NACA
DBP	12	56750749	rs2958132	C	G	0.626454	0.999013	-0.0130841	0.00214521	8.97233	GEL_UKB	PRIM1 HSD17B6
HEIGHT	12	56752285	rs2277339	T	G	0.10354	1	-0.0261348	0.00285826	19.2189	GEL_UKB	PRIM1 HSD17B6	10.04312593
HEIGHT	12	56752285	rs2277339	T	G	0.103534	1	-0.0261858	0.00285773	19.2975	HRC_UKB	PRIM1 HSD17B6	10.04312593
HEIGHT	12	56983563	rs4759042	C	T	0.347596	0.99057	-0.0120839	0.00183022	10.3931	HRC_UKB		5.364204718
HEIGHT	12	57128474	rs138854007	C	G	0.0803468	0.981972	0.0307857	0.00322038	20.9275	GEL_UKB	LRP1	0.088066683
HEIGHT	12	57128474	rs138854007	C	G	0.0749937	0.874916	0.0324734	0.00352199	19.5279	HRC_UKB	LRP1	0.088066683
HEIGHT	12	57147065	rs7398375	C	G	0.277884	0.977921	0.0161734	0.00196081	15.7942	GEL_UKB	LRP1 LRP1-AS	8.157265981
BMI	12	57217502	rs113397893	A	G	0.0806969	0.99309	0.0279154	0.00381765	12.5803	GEL_UKB	NXPH4	0.826737955
BMI	12	57217502	rs113397893	A	G	0.0797165	0.973777	0.0274308	0.00387695	11.8267	HRC_UKB	NXPH4	0.826737955
SBP	12	57610139	rs10437954	G	A	0.906114	0.991367	-0.0206563	0.00332092	9.30369	GEL_UKB	ARHGEF25 DTX3
SBP	12	57610139	rs10437954	G	A	0.907432	0.976896	-0.0205517	0.00336687	8.98558	HRC_UKB	ARHGEF25 DTX3
HEIGHT	12	57769521	rs3216815	CT	C	0.291044	0.999337	-0.0253025	0.00191563	39.1056	GEL_UKB	METTL1	0.277866462
HEIGHT	12	57769521	rs749972457	CT	C	0.290891	0.995805	-0.0253394	0.00191847	39.1036	HRC_UKB	METTL1	0.277866462
HEIGHT	12	59572842	rs11614580	G	A	0.305773	0.998806	0.0178799	0.00188433	20.6309	GEL_UKB		0.067713489
HEIGHT	12	59572842	rs11614580	G	A	0.310247	0.982045	0.0173731	0.00189257	19.3641	HRC_UKB		0.067713489
HEIGHT	12	64057599	rs1456042	G	C	0.556149	0.99652	0.0115381	0.0017537	10.3254	GEL_UKB	SRGAP1	6.315244378
HEIGHT	12	64057599	rs1456042	G	C	0.556092	0.991273	0.0116709	0.00175843	10.4951	HRC_UKB	SRGAP1	6.315244378
HEIGHT	12	64709452	rs2682725	T	C	0.602339	0.986366	-0.0139729	0.00178689	14.2761	HRC_UKB		7.402644925
HEIGHT	12	64740756	rs1690277	C	G	0.598346	0.999371	-0.0133192	0.00177281	13.2383	GEL_UKB	GNS	7.517941483
HEIGHT	12	64979216	rs117529438	C	T	0.0650502	0.980797	-0.0196778	0.00354309	7.55372	GEL_UKB		3.938359066
HEIGHT	12	65303021	12:65696801_CT_C	CT	C	0.510356	0.989178	-0.0213074	0.00174781	33.4591	HRC_UKB		0.223952929
HEIGHT	12	65303021	rs11301128	CT	C	0.511243	0.99738	-0.0216169	0.00174105	34.6696	GEL_UKB	MSRB3	0.223952929
HEIGHT	12	65555680	rs2251304	A	G	0.169585	0.994879	-0.0240716	0.00231832	24.5291	HRC_UKB	LOC100507065 LOC105369187 LOC105369808	14.23161352
HEIGHT	12	65624472	rs58730238	C	T	0.0150424	0.955802	-0.0552279	0.00726566	13.5326	HRC_UKB	LOC100507065 LOC105369806	10.51973428
HEIGHT	12	65631284	chr12:65631284_TA_T	TA	T	0.786451	0.995816	0.0235184	0.00212434	27.7604	GEL_UKB		0.208991146
HEIGHT	12	65741535	rs138967514	G	T	0.0635577	0.995425	0.0385692	0.0035814	26.3183	GEL_UKB		15.06310943
HEIGHT	12	65745029	rs148743648	A	ACACC	0.0635471	0.974598	0.0382843	0.00361917	25.4247	HRC_UKB		14.8224635
HEIGHT	12	65861150	rs73327450	G	A	0.0554774	0.996501	-0.021713	0.00384039	7.80441	HRC_UKB	HMGA2 LOC100129940	5.603765771
HEIGHT	12	65868197	rs1460126	A	G	0.0652119	0.997988	-0.0254123	0.00355324	12.0675	GEL_UKB	HMGA2 LOC100129940	8.66031011
HEIGHT	12	65888865	rs571287053	G	A	0.00180777	0.835123	-0.143782	0.0222602	9.97763	HRC_UKB	HMGA2	7.381031965
HEIGHT	12	65969759	rs12422370	C	G	0.201474	0.999825	-0.0566852	0.00217093	149.564	GEL_UKB		85.99753155
HEIGHT	12	65977580	rs570173768	G	C	0.00157673	0.98326	-0.145376	0.0219955	10.4134	GEL_UKB		8.418721805
HEIGHT	12	65982311	rs7306710	T	C	0.520305	0.994642	-0.058641	0.0017466	246.402	GEL_UKB		0.092046647
HEIGHT	12	65982311	rs7306710	T	C	0.519924	0.986959	-0.0588274	0.00175303	246.156	HRC_UKB		0.092046647
SBP	12	65982311	rs7306710	T	C	0.520264	0.994648	0.0138466	0.00193912	12.0321	GEL_UKB
SBP	12	65982311	rs7306710	T	C	0.519884	0.986959	0.0136811	0.00194677	11.6776	HRC_UKB
HEIGHT	12	65983499	rs67713763	T	A	0.212272	0.986536	-0.0568081	0.00214237	154.204	HRC_UKB		0.509889755
HEIGHT	12	66000884	rs4026608	C	T	0.611988	1	0.0265881	0.00178391	49.5103	GEL_UKB		27.73212458
HEIGHT	12	66000884	rs4026608	C	T	0.611982	1	0.0264499	0.00178348	49.0313	HRC_UKB		27.73212458
HEIGHT	12	66062236	rs11176024	C	T	0.283639	0.998949	-0.0176552	0.00193003	19.2351	GEL_UKB		10.26563228
HEIGHT	12	66062236	rs11176024	C	T	0.284963	0.99766	-0.0177159	0.00192808	19.3991	HRC_UKB		10.26563228
DBP	12	67335698	rs71452343	A	G	0.0569682	0.996469	0.0252229	0.00448612	7.72513	GEL_UKB
HEIGHT	12	68643918	rs77105239	T	C	0.024488	0.999585	-0.0402361	0.00562979	12.0521	GEL_UKB	RAP1B	7.765406798
HEIGHT	12	68643918	rs77105239	T	C	0.0245574	0.997837	-0.0407213	0.00562586	12.3424	HRC_UKB	RAP1B	7.765406798
BMI	12	69278691	rs479971	A	G	0.724657	0.999136	-0.0150574	0.00232155	10.0546	GEL_UKB		10.19346052
BMI	12	69287321	rs317656	T	A	0.724505	0.997199	-0.0148592	0.0023233	9.79641	HRC_UKB		10.07793401
HEIGHT	12	69433878	rs10748128	G	T	0.344726	1	0.0352988	0.00183028	82.1521	GEL_UKB		44.87834169
HEIGHT	12	69433878	rs10748128	G	T	0.344726	1	0.0352125	0.00182988	81.792	HRC_UKB		44.87834169
HEIGHT	12	69466916	rs10878994	G	T	0.236018	1	-0.0209186	0.00205174	23.6828	GEL_UKB		13.10395905
HEIGHT	12	69466916	rs10878994	G	T	0.236013	1	-0.0207173	0.00205128	23.2562	HRC_UKB		13.10395905
BMI	12	71785666	rs61754230	C	T	0.0197414	1	0.0484772	0.00744142	10.1371	GEL_UKB	RAB21	8.63432486
BMI	12	71785666	rs61754230	C	T	0.0197348	1	0.0481581	0.00744346	10.0084	HRC_UKB	RAB21	8.63432486
HEIGHT	12	77035915	rs545557182	T	TGG	0.182566	0.976132	-0.0248412	0.00227537	27.0218	HRC_UKB		0.030001536
HEIGHT	12	77035915	rs57340838	T	TGG	0.182807	0.99347	-0.0238459	0.00225451	25.4189	GEL_UKB	E2F7	0.030001536
HEIGHT	12	77046043	rs61754233	G	C	0.0197908	1	0.0438926	0.00623891	11.7015	GEL_UKB	E2F7	8.431868708
HEIGHT	12	77046043	rs61754233	G	C	0.0197888	1	0.0438127	0.00623779	11.6656	HRC_UKB	E2F7	8.431868708
HEIGHT	12	77052679	rs141956082	G	T	0.0218279	0.973901	0.0461295	0.00605848	13.5757	GEL_UKB	E2F7	7.11704309
HEIGHT	12	77052679	rs141956082	G	T	0.0208621	0.915143	0.0468537	0.0063813	12.678	HRC_UKB	E2F7	7.11704309
HEIGHT	12	77056633	rs310792	C	T	0.703092	0.996086	0.0202306	0.00190896	25.5151	GEL_UKB	E2F7	12.96895528
HEIGHT	12	77056633	rs310792	C	T	0.702525	0.989205	0.0203632	0.0019141	25.7049	HRC_UKB	E2F7	12.96895528
SBP	12	79175133	rs62741560	T	TC	0.430211	0.986465	-0.0107652	0.00196351	7.37779	HRC_UKB	SYT1
SBP	12	79291446	rs7963801	T	C	0.569229	0.996177	0.0108061	0.00195152	7.51255	GEL_UKB	SYT1
BMI	12	89382708	rs770082	G	A	0.435418	0.995944	0.0149079	0.00209097	11.9974	GEL_UKB		10.75820457
BMI	12	89382708	rs770082	G	A	0.435873	0.987971	0.0147266	0.00209901	11.6414	HRC_UKB		10.75820457
DBP	12	89631845	rs2681485	G	A	0.59324	0.998562	0.0237637	0.002115	28.5653	HRC_UKB	ATP2B1
SBP	12	89652741	chr12:89652741_G_GT	G	GT	0.171191	0.999684	-0.0401701	0.00257195	54.2639	GEL_UKB
SBP	12	89652741	rs11431123	G	GT	0.170904	0.99811	-0.0403096	0.00257572	54.4774	HRC_UKB	ATP2B1
DBP	12	89695052	rs11105377	C	T	0.599008	0.997971	0.0239465	0.00212089	28.8363	GEL_UKB	ATP2B1
DBP	12	89712305	rs10745512	C	T	0.812821	0.999719	0.0247402	0.00266993	19.7148	GEL_UKB	LINC00936 LOC107984543
DBP	12	89717473	rs767962973	AAT	A	0.698673	0.93944	0.0205221	0.00233577	17.8097	HRC_UKB
BMI	12	89827350	12:90221127_TA_T	TA	T	0.253369	0.964669	-0.0181741	0.00241873	13.2411	HRC_UKB		0.093504956
BMI	12	89827350	chr12:89827350_TA_T	TA	T	0.245689	0.99423	-0.0177465	0.0024068	12.7792	GEL_UKB		0.093504956
SBP	12	89838001	rs11105429	T	C	0.267938	0.984304	0.0226722	0.00219251	24.3364	HRC_UKB
SBP	12	89936391	rs55730606	A	G	0.276647	0.997196	0.0219187	0.00215692	23.5331	GEL_UKB	LOC105369890
HEIGHT	12	91102360	rs17018712	T	C	0.137311	1	0.0184978	0.00252005	12.6712	GEL_UKB		6.365190335
HEIGHT	12	91102360	rs17018712	T	C	0.137311	1	0.0185204	0.00251947	12.7058	HRC_UKB		6.365190335
HEIGHT	12	93461735	rs117981008	C	T	0.214097	0.993947	0.0127965	0.00211822	8.81526	HRC_UKB		0.057200515
HEIGHT	12	93471985	rs61934319	A	G	0.215076	0.999497	0.0124949	0.00210965	8.49953	GEL_UKB	MRPL42	5.688924592
HEIGHT	12	93599490	rs9634212	C	A	0.220725	0.99686	0.054665	0.00209714	149.058	GEL_UKB	SOCS2	84.07193204
HEIGHT	12	93599490	rs9634212	C	A	0.220987	0.991452	0.0550376	0.00210166	150.436	HRC_UKB	SOCS2	84.07193204
HEIGHT	12	93742233	rs7953280	G	C	0.50633	0.994215	-0.0334747	0.00174629	81.173	GEL_UKB	CRADD	49.86879851
HEIGHT	12	93742233	rs7953280	G	C	0.507286	0.991214	-0.0336666	0.00174915	81.8287	HRC_UKB	CRADD	49.86879851
HEIGHT	12	93814026	rs3858603	G	A	0.50345	0.999472	-0.0167315	0.00173788	21.2134	GEL_UKB	CRADD	13.38911636
HEIGHT	12	93814026	rs3858603	G	A	0.503663	0.99862	-0.0167065	0.00173832	21.1425	HRC_UKB	CRADD	13.38911636
HEIGHT	12	93914928	rs11107267	G	C	0.15899	0.993096	0.0176772	0.00238146	12.9407	GEL_UKB	LOC105369911	0.004465714
HEIGHT	12	93914928	rs11107267	G	C	0.160452	0.993345	0.0171898	0.00237235	12.3669	HRC_UKB	LOC105369911	0.004465714
HEIGHT	12	93930839	rs6538463	A	G	0.408413	0.999463	-0.0182784	0.00176704	24.3515	GEL_UKB	LOC105369911	12.04170375
HEIGHT	12	93930839	rs6538463	A	G	0.40761	0.999193	-0.0182725	0.00176786	24.3145	HRC_UKB	LOC105369911	12.04170375
HEIGHT	12	93944280	rs367674581	C	T	0.00333239	0.938618	-0.0877413	0.0156188	7.71325	HRC_UKB	LOC105369911	3.052693742
HEIGHT	12	96283165	rs61938858	G	A	0.286424	0.998347	0.0131938	0.00192435	11.1507	GEL_UKB	CDK17	5.178748568
HEIGHT	12	96283165	rs61938858	G	A	0.286865	0.994254	0.0131521	0.00192734	11.0528	HRC_UKB	CDK17	5.178748568
BMI	12	97161307	rs61941722	G	A	0.188501	0.983805	0.0163809	0.0026697	9.0721	HRC_UKB	LOC107984547	7.257149232
BMI	12	97162018	rs4762368	C	T	0.188027	0.992024	0.0160846	0.00266049	8.82761	GEL_UKB	LOC107984547	7.200652557
HEIGHT	12	97398809	rs4373984	C	T	0.528602	0.998938	-0.010081	0.00174269	8.13895	HRC_UKB		4.846886668
HEIGHT	12	97399014	rs10777860	G	A	0.528481	0.99987	-0.0101424	0.00174219	8.23448	GEL_UKB		4.860152385
BMI	12	97531008	chr12:97531008_CTT_C	CTT	C	0.688481	0.995052	-0.0130065	0.00223945	8.19888	GEL_UKB		0
BMI	12	97534659	rs11109097	C	T	0.696673	0.989451	-0.0129676	0.00226312	7.99802	HRC_UKB		5.810144886
BMI	12	99166405	rs651548	A	G	0.639034	0.994519	-0.014931	0.0021646	11.2773	HRC_UKB	ANKS1B	0.026597796
BMI	12	99205769	rs2638562	G	A	0.779214	0.998951	-0.0150845	0.00249312	8.84039	GEL_UKB	ANKS1B	7.281963579
HEIGHT	12	101702924	rs11110969	C	A	0.12494	0.998217	-0.0156326	0.00263144	8.54696	HRC_UKB	CHPT1	7.104914633
HEIGHT	12	101942532	rs4301837	T	C	0.496766	0.995761	-0.0100327	0.00174271	8.06725	GEL_UKB		4.354027842
HEIGHT	12	101942532	rs4301837	T	C	0.496428	0.98822	-0.0100921	0.00174854	8.10531	HRC_UKB		4.354027842
HEIGHT	12	101945581	rs117081218	G	A	0.0371304	0.985151	-0.045846	0.0046282	22.4058	GEL_UKB		16.55767704
HEIGHT	12	101945581	rs117081218	G	A	0.0364934	0.938116	-0.0465456	0.00477712	21.7061	HRC_UKB		16.55767704
HEIGHT	12	101954023	rs12371834	C	T	0.440654	0.993348	-0.0247639	0.00175532	44.4692	HRC_UKB		27.39528807
HEIGHT	12	101954242	rs75503025	CTT	C	0.440626	0.997532	-0.0247244	0.0017517	44.51	GEL_UKB		27.28679516
HEIGHT	12	101998244	rs4335600	C	T	0.495098	0.936066	-0.0144277	0.00179707	15.0057	GEL_UKB		9.87367374
HEIGHT	12	102028581	rs66500550	C	G	0.0422235	0.999204	-0.0523307	0.00430948	33.205	GEL_UKB	CCDC53	21.46464258
HEIGHT	12	102028581	rs66500550	C	G	0.0423469	0.996351	-0.052096	0.00430973	32.9128	HRC_UKB	CCDC53	21.46464258
HEIGHT	12	102267582	rs74900775	T	C	0.0418554	0.985535	0.0448019	0.00436903	23.9468	HRC_UKB		12.60094962
HEIGHT	12	102279490	rs754425799	C	T	0.00202037	0.726313	-0.126576	0.0225792	7.68358	HRC_UKB	LOC105369942	5.594636562
HEIGHT	12	102401188	rs765196070	T	C	0.00229554	0.977779	-0.102794	0.0182626	7.74085	GEL_UKB	IGF1 LOC105369942	5.592116438
HEIGHT	12	102565490	rs183450236	C	T	0.00855858	0.994069	-0.113993	0.00942847	32.9247	GEL_UKB	LOC105369944	21.28182228
HEIGHT	12	102565490	rs183450236	C	T	0.00841592	0.98015	-0.115427	0.00956931	32.7768	HRC_UKB	LOC105369944	21.28182228
HEIGHT	12	102568729	rs1457596	G	A	0.113349	0.982755	0.018169	0.00276908	10.2731	GEL_UKB	LOC105369944	5.043298637
HEIGHT	12	102568729	rs1457596	G	A	0.1141	0.901625	0.0194892	0.00288401	10.8531	HRC_UKB	LOC105369944	5.043298637
HEIGHT	12	102670469	rs703593	A	G	0.48154	0.999125	-0.0230286	0.00173947	39.2814	GEL_UKB	LOC105369944	22.83434028
HEIGHT	12	102670469	rs703593	A	G	0.481515	0.997924	-0.0231559	0.00174049	39.6599	HRC_UKB	LOC105369944	22.83434028
HEIGHT	12	102734271	rs7296994	G	T	0.0276429	0.910134	0.049977	0.00558638	18.4343	HRC_UKB		9.055201592
HEIGHT	12	102736284	rs10860907	T	C	0.0282603	0.960126	0.0463796	0.00537916	17.1821	GEL_UKB		8.908825639
HEIGHT	12	102754149	chr12:102754149_G_GT	G	GT	0.143641	0.994616	-0.0344207	0.00248273	42.9805	GEL_UKB		0.028515406
HEIGHT	12	102754149	rs142187070	G	GT	0.141162	0.97291	-0.0343796	0.00252769	41.4046	HRC_UKB		0.028515406
BMI	12	103316221	chr12:103316221_AT_A	AT	A	0.253686	0.998189	-0.0202391	0.00238358	16.6888	GEL_UKB		14.20513568
BMI	12	103330312	rs7138383	G	A	0.25403	0.995762	-0.0203999	0.00238537	16.9176	HRC_UKB	C12orf42	13.88021641
HEIGHT	12	103960953	rs11616083	A	T	0.164711	0.990577	0.0191274	0.00235694	15.3148	HRC_UKB	C12orf73	0.049528533
HEIGHT	12	104015054	rs117801489	T	C	0.0173848	1	0.0551745	0.00660911	16.1594	GEL_UKB	GLT8D2	9.426177244
HEIGHT	12	104015054	rs117801489	T	C	0.0173818	1	0.0546835	0.00660864	15.8896	HRC_UKB	GLT8D2	9.426177244
HEIGHT	12	104017590	rs11612462	T	G	0.169421	0.995572	0.0177411	0.00232713	13.6077	GEL_UKB	GLT8D2	7.794876871
HEIGHT	12	104052451	rs146109872	C	T	0.0113744	0.991158	0.0622301	0.00818792	13.5293	GEL_UKB	GLT8D2	6.458221126
HEIGHT	12	104052451	rs146109872	C	T	0.0109236	0.967825	0.0633537	0.00845164	13.1819	HRC_UKB	GLT8D2	6.458221126
SBP	12	105478136	rs11112548	A	T	0.0460408	0.980866	-0.0289953	0.00464342	9.37115	GEL_UKB
HEIGHT	12	105710579	rs10861482	G	A	0.251571	0.99969	0.0122955	0.00200347	9.07554	GEL_UKB	CASC18	4.32178218
HEIGHT	12	105711045	rs4590982	G	A	0.25171	0.999182	0.0124032	0.0020034	9.2237	HRC_UKB	CASC18	4.354175065
HEIGHT	12	106229679	rs1215761	C	T	0.377745	0.989538	-0.0140239	0.00180351	14.1254	HRC_UKB		7.859052229
HEIGHT	12	106230497	rs1148413	T	C	0.614439	0.991618	0.0140384	0.00179482	14.2827	HRC_UKB		8.078219914
HEIGHT	12	106254321	rs2936701	T	C	0.611836	0.994413	0.0139361	0.00178935	14.1682	GEL_UKB		7.410888536
HEIGHT	12	106536339	rs12815223	T	G	0.193439	0.988923	-0.0121059	0.00221545	7.33282	GEL_UKB	LOC100287944	5.855083473
HEIGHT	12	106811612	rs7977765	A	G	0.237235	0.99949	-0.0206156	0.00204302	23.2168	GEL_UKB	RIC8B	14.66086669
HEIGHT	12	106811612	rs7977765	A	G	0.237368	0.999647	-0.0208251	0.00204198	23.6958	HRC_UKB	RIC8B	14.66086669
HEIGHT	12	107046292	12:107440070_CA_C	CA	C	0.599212	0.969329	-0.0152927	0.00180459	16.6264	HRC_UKB		0.22489367
HEIGHT	12	107702755	rs12227989	T	C	0.394394	0.999763	0.0116637	0.0017776	10.2734	GEL_UKB	PWP1	6.479516467
HEIGHT	12	107740496	rs4964616	T	A	0.399035	0.965702	0.0114348	0.00180496	9.62525	HRC_UKB	PRDM4 LOC101929162	0.26707335
BMI	12	107969886	rs5800785	A	ACC	0.776902	0.984451	0.0188887	0.00250116	13.3679	HRC_UKB		0.190603934
BMI	12	108021859	rs11612212	C	G	0.224654	0.999256	-0.0186906	0.00247552	13.3618	GEL_UKB		10.13489603
HEIGHT	12	109527734	12:109965539_CAG_C	CAG	C	0.228609	0.999694	0.0125449	0.00207067	8.86172	HRC_UKB		5.915173583
HEIGHT	12	109527734	rs72175145	CAG	C	0.228628	0.999832	0.0123862	0.00207065	8.65613	GEL_UKB	UBE3B	5.915173583
SBP	12	109876752	rs61245474	G	GA	0.0710965	0.99652	-0.0265192	0.0037585	11.7654	GEL_UKB	GLTP
SBP	12	109902248	rs7956131	A	G	0.074541	0.988432	-0.026537	0.00369133	12.1853	HRC_UKB	TCHP
BMI	12	110398420	rs56355505	GA	G	0.320025	0.99869	0.0143376	0.00221873	9.98607	GEL_UKB	ANAPC7	0.156785915
BMI	12	110465575	rs6606686	G	C	0.680146	0.999477	-0.0142558	0.00221828	9.88419	HRC_UKB	GPN3	0.221132754
SBP	12	111316244	rs4766507	T	C	0.214054	0.999854	-0.0254326	0.00235209	26.5237	GEL_UKB	CUX2 LOC105369983
SBP	12	111316244	rs4766507	T	C	0.214103	0.999663	-0.0254082	0.00235216	26.4731	HRC_UKB	CUX2 LOC105369983
DBP	12	111446804	rs3184504	T	C	0.517149	1	-0.0444006	0.00207683	100.679	HRC_UKB	SH2B3
HEIGHT	12	111446804	rs3184504	T	C	0.517152	1	0.0122332	0.00174109	11.6731	GEL_UKB	SH2B3	6.096394594
HEIGHT	12	111446804	rs3184504	T	C	0.517159	1	0.0122775	0.00174067	11.7577	HRC_UKB	SH2B3	6.096394594
DBP	12	111535554	rs597808	A	G	0.516199	0.999635	-0.0446462	0.00207721	101.745	GEL_UKB	ATXN2
SBP	12	111535554	rs597808	A	G	0.516209	0.999635	-0.0249566	0.00193343	37.3916	GEL_UKB	ATXN2
SBP	12	111535554	rs597808	A	G	0.515843	0.993676	-0.024977	0.00193904	37.2403	HRC_UKB	ATXN2
BMI	12	113615850	rs59634664	A	G	0.294201	0.997275	0.0136204	0.00227321	8.68259	GEL_UKB		6.495542731
BMI	12	114096867	rs61930810	T	C	0.0692659	0.994133	-0.0244584	0.00408599	8.66721	GEL_UKB	LOC105369995	7.485678086
BMI	12	114096867	rs61930810	T	C	0.0691481	0.98803	-0.0234844	0.00410129	7.98814	HRC_UKB	LOC105369995	7.485678086
HEIGHT	12	114670331	rs1061657	T	C	0.257703	1	0.0157419	0.00199064	14.5822	GEL_UKB	TBX3	5.916318253
HEIGHT	12	114670556	rs1061651	T	C	0.263854	0.998826	0.0157414	0.00197658	14.7782	HRC_UKB	TBX3	5.910483456
SBP	12	114921619	rs7977406	G	A	0.302643	0.999031	-0.0164894	0.00210365	14.3411	GEL_UKB
DBP	12	114927744	rs7970471	T	A	0.302405	0.999841	-0.0164952	0.00225967	12.5404	GEL_UKB
DBP	12	114930982	rs7964325	G	C	0.302337	0.998281	-0.0164193	0.00226183	12.4101	HRC_UKB
SBP	12	114930982	rs7964325	G	C	0.302336	0.998282	-0.0164815	0.00210521	14.308	HRC_UKB
SBP	12	115114632	rs35444	A	G	0.381968	1	-0.0212472	0.00198387	26.039	GEL_UKB
SBP	12	115114632	rs35444	A	G	0.381961	1	-0.0212409	0.00198396	26.0221	HRC_UKB
DBP	12	115115310	rs35441	C	T	0.381954	0.999534	-0.0230301	0.00213198	26.4735	GEL_UKB
DBP	12	115116280	rs11451130	A	AT	0.382185	0.997619	-0.0231094	0.00213392	26.6031	HRC_UKB
SBP	12	115494467	rs4767332	C	A	0.579118	0.994852	0.0161619	0.00196371	15.7288	HRC_UKB	LOC105370003
SBP	12	115495770	rs1498753	C	T	0.577818	0.996969	0.0161723	0.0019611	15.7877	GEL_UKB	LOC105370003
DBP	12	115497254	rs2133319	A	T	0.519357	0.99666	0.0183263	0.00208306	17.8552	GEL_UKB	LOC105370003
DBP	12	115497254	rs2133319	A	T	0.519291	0.99387	0.0182735	0.00208603	17.7092	HRC_UKB	LOC105370003
HEIGHT	12	115749855	rs2460488	G	A	0.172311	1	-0.0159802	0.00230272	11.4057	GEL_UKB	LOC105370003	8.906648368
HEIGHT	12	115758517	rs12810788	G	A	0.798212	0.955224	0.029595	0.00221471	40.0019	HRC_UKB	LOC105370003	0.053953233
HEIGHT	12	115758732	rs55653323	CT	C	0.413242	0.975654	0.0134239	0.00178612	13.247	GEL_UKB	LOC105370003	8.180739106
DBP	12	115759308	rs4767366	T	C	0.09986	0.983512	-0.023004	0.00350146	10.2978	HRC_UKB	LOC105370003
SBP	12	115759308	rs4767366	T	C	0.0986541	0.990427	-0.0185481	0.0032654	7.87114	GEL_UKB	LOC105370003
SBP	12	115759308	rs4767366	T	C	0.0998622	0.98351	-0.0187837	0.00325894	8.08477	HRC_UKB	LOC105370003
DBP	12	115760536	rs11067763	A	G	0.100631	0.995354	-0.0229088	0.00347083	10.3871	GEL_UKB	LOC105370003
HEIGHT	12	116206206	rs59551930	A	G	0.203609	0.998548	-0.0167348	0.00216243	13.9987	HRC_UKB	MED13L	5.5550033
HEIGHT	12	116256414	rs73200241	G	A	0.238236	0.999129	-0.0161641	0.0020445	14.5759	GEL_UKB	MED13L	5.472885888
HEIGHT	12	116925652	rs4238050	T	A	0.830718	0.950789	0.0253884	0.0023812	25.8147	HRC_UKB	FBXW8	0.29862287
HEIGHT	12	117026880	rs73403241	A	G	0.146257	0.997292	-0.0266708	0.00246845	26.4853	GEL_UKB	FBXW8	14.83197419
SBP	12	118537814	chr12:118537814_T_C	T	C	1.6589e-05	0.821741	1.46249	0.256911	7.90266	GEL_UKB
BMI	12	120423772	rs150391548	T	C	0.0492922	0.993004	-0.0283573	0.00478871	8.49669	GEL_UKB		0.254886155
HEIGHT	12	120429995	rs76929617	A	G	0.0387404	0.997981	-0.0555	0.00449339	34.3203	GEL_UKB		18.30397579
HEIGHT	12	120429995	rs76929617	A	G	0.0388193	0.994315	-0.0555735	0.00449567	34.3748	HRC_UKB		18.30397579
BMI	12	120558994	12:120996797_TTTAA_T	TTTAA	T	0.047558	0.985455	-0.0280822	0.00489187	8.02527	HRC_UKB		5.189875061
HEIGHT	12	120830230	rs12825746	A	C	0.532956	0.998378	-0.0133419	0.00174557	13.6742	GEL_UKB	SPPL3	8.392974122
HEIGHT	12	120911539	rs534297892	CA	C	0.503543	0.946664	-0.0164749	0.00178715	19.5212	HRC_UKB		0.696115236
BMI	12	121209732	rs28969485	A	G	0.125799	0.996708	0.01783	0.00311873	7.96508	GEL_UKB	P2RX4 LOC105370032	6.265992701
BMI	12	121209732	rs28969485	A	G	0.125069	0.99565	0.0179206	0.0031287	7.99251	HRC_UKB	P2RX4 LOC105370032	6.265992701
HEIGHT	12	121318281	rs13141	G	A	0.0114578	1	-0.0738476	0.00811825	19.0301	GEL_UKB	ANAPC5	9.468112527
HEIGHT	12	121350003	rs117452140	G	A	0.0113226	0.926333	-0.0746761	0.00848193	17.8799	HRC_UKB	ANAPC5	8.889376625
SBP	12	121453616	rs10849887	G	A	0.396644	0.999131	-0.0117027	0.00197458	8.50986	GEL_UKB	KDM2B
DBP	12	121454191	rs58609847	C	T	0.399919	0.997758	-0.0136019	0.00212009	9.85337	HRC_UKB	KDM2B
DBP	12	121455967	rs12578785	G	A	0.400773	0.999452	-0.0135354	0.00211742	9.78702	GEL_UKB	KDM2B
SBP	12	121463016	12:121900819_CA_C	CA	C	0.401851	0.995924	-0.0117104	0.00197328	8.53047	HRC_UKB
HEIGHT	12	121692414	rs148159011	G	A	0.0417254	0.999146	0.0252253	0.00434263	8.20107	GEL_UKB		4.095517078
HEIGHT	12	121859832	rs2596144	T	C	0.86942	0.999419	-0.0161046	0.00258079	9.35947	GEL_UKB	HPD LOC105370035	6.542632903
HEIGHT	12	121981912	12:122419818_AC_A	AC	A	0.783964	0.994705	-0.0134361	0.00212151	9.61984	HRC_UKB		5.826027467
HEIGHT	12	122086876	rs36137575	A	G	0.671333	0.998984	0.0140572	0.00185137	13.5046	GEL_UKB	MLXIP	8.443926771
BMI	12	122097613	rs373093831	T	TA	0.473451	0.987744	0.0155574	0.00208613	13.0549	HRC_UKB	MLXIP	0.378461265
HEIGHT	12	122103521	12:122588068_CT_C	CT	C	0.501937	0.884353	0.0178688	0.00184897	21.3687	HRC_UKB		0.123207908
BMI	12	122109702	rs28548845	T	C	0.478267	1	0.0153125	0.00207233	12.83	GEL_UKB	MLXIP	9.169026603
HEIGHT	12	122480161	rs10846978	T	C	0.745385	0.9997	0.0209595	0.00199524	25.0856	GEL_UKB	ZCCHC8	13.1357263
HEIGHT	12	122485609	rs10773208	T	C	0.745023	0.999492	0.0209635	0.00199383	25.1288	HRC_UKB	ZCCHC8	13.18697975
BMI	12	122539929	rs147730268	G	T	0.0912436	0.997213	-0.034035	0.00358666	20.6336	GEL_UKB	KNTC1	19.15269886
BMI	12	122539929	rs147730268	G	T	0.0876555	0.954508	-0.0359368	0.00373249	21.2158	HRC_UKB	KNTC1	19.15269886
BMI	12	123007565	rs3897102	C	T	0.412527	0.998249	0.0117623	0.00210714	7.6241	GEL_UKB	PITPNM2	8.143397974
BMI	12	123007565	rs3897102	C	T	0.41227	0.982514	0.0117048	0.00212396	7.44719	HRC_UKB	PITPNM2	8.143397974
HEIGHT	12	123240333	rs58809476	C	T	0.200829	0.997553	0.0355974	0.00217595	59.4288	HRC_UKB	MPHOSPH9 C12orf65	33.83812312
DBP	12	123376905	rs28413626	G	A	0.213234	0.998542	-0.0184032	0.0025381	12.3826	GEL_UKB
DBP	12	123376905	rs28413626	G	A	0.213498	0.995436	-0.0183326	0.00254114	12.266	HRC_UKB
HEIGHT	12	123396629	rs28372579	A	G	0.204538	0.998887	0.0353151	0.00216178	59.2627	GEL_UKB	KMT5A	33.48160452
HEIGHT	12	123765271	rs7976110	G	A	0.308347	0.988009	0.0150557	0.00189606	14.6961	GEL_UKB	DNAH10 LOC105370044	10.15494539
HEIGHT	12	123765271	rs7976110	G	A	0.309731	0.977026	0.016065	0.00190398	16.4895	HRC_UKB	DNAH10 LOC105370044	10.15494539
BMI	12	124016175	rs10606185	GAA	G	0.22134	0.990811	0.01744	0.00250854	11.4442	GEL_UKB	ZNF664-FAM101A	9.028557147
BMI	12	124016175	rs752843328	GAA	G	0.220827	0.979482	0.0173841	0.0025335	11.1672	HRC_UKB	ZNF664-FAM101A	9.028557147
HEIGHT	12	124277712	12:124762258_CTCCTCCTCCTCT_C	CTCCTCCTCCTCT	C	0.770607	0.977665	-0.0267977	0.00209173	36.8485	HRC_UKB		21.80709817
HEIGHT	12	124283941	chr12:124283941_T_TA	T	TA	0.21009	0.995656	0.0265706	0.00213783	34.739	GEL_UKB		0.048902527
HEIGHT	12	124316680	rs1809889	T	C	0.730102	0.999048	-0.028629	0.00196181	47.5083	GEL_UKB		27.91667658
HEIGHT	12	124316680	rs1809889	T	C	0.730171	0.997316	-0.0285373	0.00196338	47.1373	HRC_UKB		27.91667658
HEIGHT	12	124341916	rs2229840	C	T	0.160266	1	0.028345	0.00237009	32.2371	GEL_UKB	NCOR2	18.41761842
HEIGHT	12	124341916	rs2229840	C	T	0.160268	1	0.0284305	0.00236955	32.4404	HRC_UKB	NCOR2	18.41761842
HEIGHT	12	132099641	rs6598200	G	A	0.158715	0.999345	0.0157062	0.00237801	10.4	GEL_UKB	EP400NL	7.147678626
HEIGHT	12	132099641	rs6598200	G	A	0.159101	0.998023	0.0162096	0.00237658	11.0424	HRC_UKB	EP400NL	7.147678626
BMI	12	132822967	rs56362718	T	C	0.308655	0.999412	0.0128413	0.00224054	8.0016	GEL_UKB	GOLGA3	6.651539364
BMI	12	132843947	12:133420533_CA_C	CA	C	0.340731	0.923194	0.0135241	0.00227295	8.57171	HRC_UKB		0.008303103
HEIGHT	12	132909946	rs75174460	T	C	0.0741296	0.993443	0.0232575	0.00333466	11.5128	GEL_UKB		7.039690983
HEIGHT	12	132909946	rs75174460	T	C	0.0748741	0.979087	0.0233316	0.00334427	11.5194	HRC_UKB		7.039690983
BMI	13	20042417	rs9579775	A	C	0.140814	0.977981	0.0197407	0.00300933	10.2687	GEL_UKB	ZMYM2	9.085455876
BMI	13	20042417	rs9579775	A	C	0.13554	0.927546	0.0207306	0.00314041	10.3897	HRC_UKB	ZMYM2	9.085455876
HEIGHT	13	20885827	rs11383206	G	GA	0.818591	0.996668	-0.0206527	0.00223886	19.5459	HRC_UKB	XPO4	10.56661424
HEIGHT	13	20889882	rs7988592	G	C	0.820452	0.998622	-0.0208712	0.00224646	19.8145	GEL_UKB	XPO4	10.26314952
HEIGHT	13	20984125	rs501811	C	T	0.885787	0.99883	0.0307446	0.00270442	29.2206	HRC_UKB	LATS2	19.26866915
HEIGHT	13	20996063	rs1199735	G	C	0.885921	0.998336	0.0307491	0.00270702	29.1745	GEL_UKB	LATS2	19.32019975
DBP	13	21720524	rs509012	A	G	0.666494	0.989668	0.0144972	0.00220785	10.2872	GEL_UKB
DBP	13	21720524	rs509012	A	G	0.667205	0.980406	0.014474	0.00222001	10.1524	HRC_UKB
SBP	13	21724784	rs606950	G	A	0.613725	0.993412	0.0149234	0.00198616	13.2404	GEL_UKB
SBP	13	21724784	rs606950	G	A	0.614679	0.9906	0.0153139	0.00199035	13.8461	HRC_UKB
SBP	13	24678761	rs139037170	T	A	0.11777	0.978727	0.0179621	0.00302345	8.54755	HRC_UKB	ATP12A
DBP	13	24678762	rs117153183	A	T	0.117778	0.978731	0.0182015	0.00324925	7.67324	HRC_UKB	ATP12A
SBP	13	24681074	rs61948066	G	T	0.120192	0.999372	0.0166345	0.00296418	7.69854	GEL_UKB	ATP12A
SBP	13	27304347	rs9507870	C	T	0.115081	0.999063	-0.018884	0.00301665	9.41437	GEL_UKB
SBP	13	27376953	rs9507885	C	T	0.0935976	0.958476	-0.0214261	0.00336854	9.697	HRC_UKB	LOC105370126
BMI	13	27424463	rs11619722	T	C	0.301506	0.998893	-0.0175807	0.00225453	14.2011	GEL_UKB	GTF3A	11.69488519
BMI	13	27424463	rs11619722	T	C	0.301429	0.997449	-0.0176161	0.0022562	14.2352	HRC_UKB	GTF3A	11.69488519
HEIGHT	13	27511195	rs548155763	A	AAG	0.137483	0.970158	0.0159884	0.00252816	9.59409	HRC_UKB		0.287328416
HEIGHT	13	27535656	rs77005033	A	G	0.14023	0.994837	0.0153462	0.00247761	9.23158	GEL_UKB		5.873316737
HEIGHT	13	27821160	rs76750172	C	T	0.0234464	0.930087	0.0377412	0.00590385	9.78772	GEL_UKB	LOC107984605	4.967824623
HEIGHT	13	27821160	rs76750172	C	T	0.0239679	1	0.0376038	0.00564137	10.5794	HRC_UKB	LOC107984605	4.967824623
BMI	13	28073932	rs12583420	C	A	0.624331	0.991	-0.0134744	0.00214624	9.46517	HRC_UKB	FLT3	7.289172091
BMI	13	28090559	rs9554250	C	T	0.593955	0.963902	-0.0132181	0.0021457	9.139	GEL_UKB	FLT3	7.947344527
BMI	13	28100491	rs12872889	T	C	0.231868	0.990598	0.0136862	0.00246209	7.56599	GEL_UKB	FLT3	6.590540296
BMI	13	28100491	rs12872889	T	C	0.229932	0.973251	0.0141725	0.00249138	7.89254	HRC_UKB	FLT3	6.590540296
DBP	13	29545363	rs9508490	C	T	0.772592	0.997009	-0.015498	0.0024712	9.44645	GEL_UKB	SLC7A1
SBP	13	29563691	rs7338758	T	C	0.764281	0.998349	-0.0163371	0.00226955	12.2151	GEL_UKB	SLC7A1
DBP	13	29571533	13:30145670_CG_C	CG	C	0.764369	0.99336	-0.0145255	0.00244465	8.5497	HRC_UKB
SBP	13	29571533	13:30145670_CG_C	CG	C	0.764344	0.993357	-0.0161064	0.00227463	11.8439	HRC_UKB
HEIGHT	13	29595724	rs61947180	C	A	0.210831	0.992526	0.0178545	0.00211199	16.55	GEL_UKB	SLC7A1	10.42526285
HEIGHT	13	29595724	rs61947180	C	A	0.209378	0.970893	0.0176483	0.0021402	15.7861	HRC_UKB	SLC7A1	10.42526285
BMI	13	30438767	rs1928496	C	T	0.743239	1	0.0168226	0.00236493	11.946	HRC_UKB		8.812535685
BMI	13	30443121	rs12855502	C	T	0.252951	0.993825	-0.017013	0.00238468	12.012	GEL_UKB		8.741506389
HEIGHT	13	32116612	rs78363510	T	A	0.0961422	0.997267	0.0176892	0.00291492	8.88899	GEL_UKB	FRY	5.154164286
HEIGHT	13	32121070	rs142669291	A	G	0.0934957	0.994134	0.0188485	0.00295174	9.76753	HRC_UKB	FRY	5.360742671
HEIGHT	13	32520357	chr13:32520357_T_TA	T	TA	0.361484	0.994701	0.0179347	0.0017968	22.7358	GEL_UKB		0.034854766
HEIGHT	13	32527680	rs2239748	C	T	0.361097	0.998554	0.0179657	0.00179357	22.8905	HRC_UKB	N4BP2L2	1.133700844
BMI	13	32573411	rs7332115	T	G	0.37041	1	-0.0165868	0.00214905	13.9282	HRC_UKB		12.48231596
BMI	13	32627013	chr13:32627013_C_CT	C	CT	0.36262	0.996572	-0.0172231	0.00215618	14.862	GEL_UKB		0.60961252
BMI	13	35500644	rs148231091	TC	T	0.0950339	0.970456	-0.0197415	0.00356393	7.51741	GEL_UKB	NBEA	6.98505965
HEIGHT	13	36872372	rs554711090	T	TA	0.212206	0.975214	0.0122041	0.00213523	7.96123	HRC_UKB		0.028515406
HEIGHT	13	36920397	rs72648864	A	G	0.225947	0.989351	0.0120187	0.00207077	8.18872	GEL_UKB	SMAD9	4.913818195
DBP	13	37715824	rs9532107	C	A	0.428386	0.993707	0.0128277	0.00209593	9.02967	GEL_UKB	TRPC4
HEIGHT	13	39060168	rs9576717	C	A	0.0995151	0.998214	-0.0197257	0.00287575	11.1599	GEL_UKB		0.079235623
HEIGHT	13	39060168	rs9576717	C	A	0.0997227	0.997033	-0.019873	0.00287415	11.328	HRC_UKB		0.079235623
HEIGHT	13	39815921	rs9548943	C	T	0.614147	0.992997	-0.0121038	0.00177198	11.0731	GEL_UKB		8.614054287
HEIGHT	13	39815921	rs9548943	C	T	0.614346	0.992408	-0.0122025	0.0017723	11.2385	HRC_UKB		8.614054287
BMI	13	40212899	rs61954177	G	C	0.327085	0.991492	0.0143211	0.00221118	10.0279	HRC_UKB	LINC00548	9.304211974
BMI	13	40217060	rs71080358	T	TTGTTGTTGC	0.326964	0.995904	0.0147806	0.00220617	10.6801	GEL_UKB	LINC00548	0.008882512
HEIGHT	13	40535292	rs2755237	A	C	0.149321	1	-0.0219889	0.00241447	19.0726	GEL_UKB		10.89221362
HEIGHT	13	40535292	rs2755237	A	C	0.149318	1	-0.0218983	0.00241396	18.9306	HRC_UKB		10.89221362
HEIGHT	13	40691843	rs7332730	C	A	0.295142	0.999756	-0.0163864	0.0018847	17.4576	GEL_UKB		0.221354659
HEIGHT	13	40722235	rs56340348	C	T	0.293536	0.983034	-0.0168517	0.00190308	18.0772	HRC_UKB		10.97212059
HEIGHT	13	42163132	rs9594689	T	G	0.373184	0.9853	-0.0133771	0.00179326	13.0618	HRC_UKB	DGKH	0.010705951
HEIGHT	13	42198638	chr13:42198638_GT_G	GT	G	0.582734	0.996749	0.0147838	0.00174746	16.5736	GEL_UKB		0.058430433
HEIGHT	13	46537985	rs6561319	C	A	0.632494	0.997879	0.0136901	0.00178457	13.7692	GEL_UKB		8.787599297
HEIGHT	13	46537985	rs6561319	C	A	0.632367	0.996406	0.0135576	0.00178554	13.5049	HRC_UKB		8.787599297
SBP	13	46606536	rs7491248	G	A	0.223633	0.997012	0.0137502	0.00231578	8.53884	GEL_UKB	LRCH1
SBP	13	46606536	rs7491248	G	A	0.223379	0.99267	0.0138756	0.00232193	8.64041	HRC_UKB	LRCH1
HEIGHT	13	48313370	chr13:48313370_A_AT	A	AT	0.260057	0.999342	0.0144154	0.00196218	12.6919	GEL_UKB		0.083029417
HEIGHT	13	48344038	rs4151450	C	G	0.721248	0.99822	-0.0138083	0.00192237	12.166	HRC_UKB	RB1	7.577722124
HEIGHT	13	49597997	rs7334387	T	A	0.646234	0.999393	0.0109815	0.00180413	8.93872	GEL_UKB		5.432538381
HEIGHT	13	49601950	rs4638463	C	A	0.645758	0.996738	0.0108562	0.00180562	8.73819	HRC_UKB		5.330069775
HEIGHT	13	49990968	13:50565104_ACT_A	ACT	A	0.0198892	0.959028	0.158088	0.00626956	139.564	HRC_UKB		77.27976625
HEIGHT	13	50016735	rs2066550	A	C	0.0602719	0.999457	-0.033602	0.00361857	19.7953	GEL_UKB	DLEU2 TRIM13 KCNRG	14.95789723
HEIGHT	13	50031453	rs35141836	C	CT	0.0606289	0.997641	-0.0335551	0.00361284	19.8024	HRC_UKB	DLEU2	14.86863801
HEIGHT	13	50081853	rs41284816	G	T	0.0202109	0.997777	0.153037	0.00610017	138.164	GEL_UKB	DLEU2 DLEU1	0.080811517
HEIGHT	13	50101429	chr13:50101429_T_TTA	T	TTA	0.369137	0.994381	0.0286174	0.00178783	56.9411	GEL_UKB		0.062574894
HEIGHT	13	50149919	rs809845	C	T	0.44369	0.997868	0.0208897	0.00173376	32.7059	HRC_UKB	DLEU1	18.5482903
DBP	13	50529325	rs536338	C	G	0.723303	0.997505	0.0131918	0.00231612	7.91043	GEL_UKB	DLEU1-AS1
DBP	13	50529325	rs536338	C	G	0.722665	0.993826	0.0131934	0.00231901	7.89411	HRC_UKB	DLEU1-AS1
SBP	13	50529325	rs536338	C	G	0.723278	0.997506	0.0120344	0.00215497	7.63	GEL_UKB	DLEU1-AS1
SBP	13	50529325	rs536338	C	G	0.722642	0.993827	0.012096	0.0021577	7.68386	HRC_UKB	DLEU1-AS1
HEIGHT	13	50532652	rs3118906	G	A	0.277996	0.99983	-0.04984	0.00192035	147.782	GEL_UKB		89.50907282
HEIGHT	13	50532652	rs3118906	G	A	0.278006	0.999648	-0.0498678	0.00192016	147.973	HRC_UKB		89.50907282
HEIGHT	13	50572100	rs706600	T	A	0.788679	0.999742	-0.035101	0.00210335	61.7963	GEL_UKB		36.25078948
HEIGHT	13	50578475	rs1239704	G	A	0.788574	1	-0.0350265	0.0021022	61.6049	HRC_UKB		36.0427424
HEIGHT	13	50811286	rs1570603	G	A	0.572444	0.995141	0.0100237	0.00174454	8.03851	GEL_UKB	DLEU7 DLEU7-AS1	3.932891931
HEIGHT	13	50811286	rs1570603	G	A	0.57182	0.990775	0.00960524	0.00174771	7.41034	HRC_UKB	DLEU7 DLEU7-AS1	3.932891931
BMI	13	53528071	rs12429545	G	A	0.12986	0.992255	0.0290621	0.0030899	20.2858	GEL_UKB		18.54787608
BMI	13	53530833	rs4477562	C	T	0.129058	0.982734	0.0297276	0.00311228	20.8942	HRC_UKB		18.42217514
BMI	13	54117349	rs6561766	A	G	0.881597	0.973402	-0.0205947	0.00324701	9.64626	HRC_UKB		7.805902114
BMI	13	54121793	rs7985834	C	A	0.875441	0.997334	-0.0185668	0.00313834	8.48203	GEL_UKB		7.726697721
DBP	13	54470690	rs34013524	A	T	0.403781	0.946306	-0.0127022	0.00216995	8.31798	HRC_UKB
DBP	13	54480549	rs67294110	C	CA	0.443641	0.998986	-0.0118689	0.00208474	7.90431	GEL_UKB
SBP	13	54480549	rs67294110	C	CA	0.443638	0.998987	-0.0119767	0.00193982	9.17703	GEL_UKB
SBP	13	54480554	rs114153214	T	A	0.334518	0.841876	-0.0136248	0.0022258	9.0324	HRC_UKB
BMI	13	55891463	rs9527455	C	A	0.240689	0.997133	-0.0139709	0.00242272	8.09211	GEL_UKB		6.463833104
BMI	13	58053122	rs2121058	T	C	0.22811	0.998971	-0.020659	0.00246598	16.2675	HRC_UKB		12.14876
BMI	13	58092594	rs35559811	A	G	0.230472	0.999236	-0.0205363	0.00245737	16.1916	GEL_UKB		0.567903379
BMI	13	58831342	rs4334175	C	T	0.761354	0.997616	-0.0174324	0.00243614	12.0798	GEL_UKB		9.393812176
BMI	13	58844033	rs142720498	CAA	C	0.764045	0.989604	-0.0177585	0.0024561	12.3171	HRC_UKB		0.043993019
DBP	13	59321481	rs77336158	ATTATAC	A	0.424262	0.987988	0.0116898	0.00210754	7.53579	GEL_UKB
DBP	13	59321481	rs776848181	ATTATAC	A	0.425135	0.968613	0.011779	0.00212784	7.50856	HRC_UKB
BMI	13	64906344	rs4435118	G	A	0.761524	0.999586	0.0142033	0.00242588	8.32119	GEL_UKB		7.190750125
BMI	13	64906344	rs4435118	G	A	0.761599	0.998555	0.0139832	0.00242768	8.07494	HRC_UKB		7.190750125
BMI	13	66774419	rs71787773	ATGGAG	A	0.248351	0.990801	0.0139736	0.00240264	8.21976	GEL_UKB	PCDH9	5.868702203
BMI	13	66774419	rs776543236	ATGGAG	A	0.253391	0.947701	0.0138062	0.00244081	7.81085	HRC_UKB		5.868702203
DBP	13	71779247	rs148681022	G	GT	0.0779923	0.95836	0.0278051	0.00395537	11.6841	HRC_UKB	DACH1
DBP	13	71790250	rs3861113	C	A	0.0752729	0.997483	0.0277147	0.00394327	11.6799	GEL_UKB	DACH1
SBP	13	72562240	rs9543004	T	C	0.372856	0.993007	0.0132883	0.00199776	10.5376	GEL_UKB
SBP	13	72562240	rs9543004	T	C	0.37359	0.982737	0.0132822	0.00200802	10.4288	HRC_UKB
HEIGHT	13	72715357	rs746353599	AC	A	0.156719	0.985001	-0.0134687	0.00238544	7.78513	HRC_UKB	MZT1	4.421704695
HEIGHT	13	72726096	rs9600017	C	T	0.824079	0.996963	0.0126001	0.00226555	7.57301	GEL_UKB	BORA MZT1	4.23481592
HEIGHT	13	73037556	rs61966241	A	G	0.181419	0.99947	-0.0152395	0.00223246	11.0599	GEL_UKB		7.098356448
HEIGHT	13	73045150	rs12431227	C	T	0.18033	0.993019	-0.0157201	0.00224404	11.6081	HRC_UKB		6.971469413
HEIGHT	13	73157077	rs61967425	C	G	0.111887	1	-0.0155341	0.00272704	7.9121	GEL_UKB		4.516184562
HEIGHT	13	73157077	rs61967425	C	G	0.111882	1	-0.0157725	0.00272641	8.13975	HRC_UKB		4.516184562
HEIGHT	13	73277751	rs4885084	T	C	0.681219	0.999363	0.0107292	0.00184675	8.20376	HRC_UKB		6.239185622
HEIGHT	13	73280047	rs9543307	T	G	0.681203	0.998959	0.0107734	0.0018475	8.25981	GEL_UKB		6.518629043
HEIGHT	13	78020674	rs7992650	G	A	0.82691	0.862656	0.0174746	0.00245231	11.985	HRC_UKB	LINC00446	5.11581092
HEIGHT	13	78051720	rs61963993	C	T	0.112099	0.998346	-0.0169062	0.00273223	9.21424	GEL_UKB	LINC00446	5.271824843
BMI	13	79006784	rs1441264	G	A	0.593341	0.957344	0.0185972	0.00215133	17.2674	HRC_UKB		13.23233219
BMI	13	79013706	rs1576655	A	C	0.596806	0.994814	0.0186416	0.00211256	17.9576	GEL_UKB		13.23586872
HEIGHT	13	80103423	rs1327313	T	A	0.217447	1	0.0163584	0.00208387	14.3808	GEL_UKB		6.674135563
HEIGHT	13	80103423	rs1327313	T	A	0.217444	1	0.016352	0.0020834	14.3764	HRC_UKB		6.674135563
DBP	13	80144372	13:80718507_GAAGT_G	GAAGT	G	0.595591	0.960809	0.0118566	0.00215298	7.43786	HRC_UKB
DBP	13	80144372	rs72143033	GAAGT	G	0.597731	0.99079	0.0120786	0.00212148	7.90493	GEL_UKB	LOC105370275
SBP	13	80151281	13:80725416_GA_G	GA	G	0.575882	0.991233	0.0108533	0.00196005	7.51254	HRC_UKB
SBP	13	80158463	rs56866051	A	AG	0.573449	0.999078	0.0107886	0.00195042	7.49803	GEL_UKB	LOC105370275
HEIGHT	13	80239869	rs348055	T	C	0.312735	0.995726	-0.0140573	0.00185976	13.3902	GEL_UKB		5.658743583
HEIGHT	13	80244789	13:80818924_TTA_T	TTA	T	0.310826	0.978017	-0.0144075	0.00187934	13.7517	HRC_UKB		5.542178636
HEIGHT	13	80868554	13:81442689_AAT_A	AAT	A	0.560764	0.898853	-0.0102818	0.00182745	7.73495	HRC_UKB		4.250070536
HEIGHT	13	85340867	rs34357559	C	T	0.376852	0.995726	0.0136186	0.001782	13.6709	HRC_UKB		8.982215647
HEIGHT	13	85357150	rs9575875	A	G	0.376039	0.999468	0.0134026	0.00177971	13.2974	GEL_UKB		8.939831188
BMI	13	85902937	rs116394958	C	T	0.274693	0.99478	0.0173418	0.00232077	13.1038	HRC_UKB		9.731281654
BMI	13	85914783	rs111524071	C	A	0.2818	0.99495	0.0171831	0.00230291	13.0677	GEL_UKB		9.716676152
HEIGHT	13	91173915	13:91826169_AT_A	AT	A	0.221554	0.940681	-0.0138795	0.00214137	10.0422	HRC_UKB		0.043880575
HEIGHT	13	91372320	rs7319045	A	G	0.630995	1	-0.0261014	0.00178492	47.7	GEL_UKB		28.85436858
HEIGHT	13	91372320	rs7319045	A	G	0.630996	1	-0.0261074	0.00178452	47.7422	HRC_UKB		28.85436858
HEIGHT	13	96155343	chr13:96155343_C_CA	C	CA	0.857907	0.99851	-0.0155099	0.00247085	9.46234	GEL_UKB		0.057612911
HEIGHT	13	96155343	rs11377209	C	CA	0.855359	0.986547	-0.0156783	0.00246706	9.68116	HRC_UKB	HS6ST3	0.057612911
BMI	13	96289299	rs7334728	G	A	0.443986	0.999193	0.0153911	0.00208237	12.8369	GEL_UKB	HS6ST3	10.13103246
BMI	13	96366836	rs7996639	G	A	0.447271	0.984175	0.0155146	0.00209633	12.8686	HRC_UKB	HS6ST3	10.38014523
BMI	13	98481751	13:99134005_CA_C	CA	C	0.314656	0.984935	0.012882	0.00224013	8.05091	HRC_UKB		6.48799639
BMI	13	98481751	rs137917260	CA	C	0.314595	0.99708	0.0123017	0.00222655	7.48213	GEL_UKB	STK24	6.48799639
HEIGHT	13	98908142	rs7331504	C	G	0.73371	0.999476	-0.0149503	0.00194767	13.7848	GEL_UKB	DOCK9	9.912964335
HEIGHT	13	98908142	rs7331504	C	G	0.7337	0.998368	-0.0149973	0.00194821	13.8594	HRC_UKB	DOCK9	9.912964335
HEIGHT	13	100571205	rs9300607	A	C	0.480927	0.998047	-0.0110878	0.00172206	9.91886	GEL_UKB	GGACT	0.014518737
HEIGHT	13	100571205	rs9300607	A	C	0.480437	0.993226	-0.0113914	0.00172634	10.3818	HRC_UKB	GGACT	0.014518737
HEIGHT	13	101053841	rs8922	A	C	0.214286	0.998745	-0.0146288	0.00209423	11.5462	GEL_UKB	NALCN NALCN-AS1	7.051464784
HEIGHT	13	101053841	rs8922	A	C	0.214344	0.997397	-0.0145506	0.00209449	11.4284	HRC_UKB	NALCN NALCN-AS1	7.051464784
HEIGHT	13	101447688	rs933089	A	G	0.435677	0.990574	0.0104719	0.00174575	8.70092	GEL_UKB		3.41264829
HEIGHT	13	101447688	rs933089	A	G	0.435764	0.980998	0.0106883	0.00175376	8.95954	HRC_UKB		3.41264829
DBP	13	110152462	rs650724	G	A	0.0922838	0.99521	-0.0256682	0.00358979	12.0626	GEL_UKB	COL4A1
DBP	13	110152462	rs650724	G	A	0.0922418	0.986899	-0.0255545	0.00360493	11.8687	HRC_UKB	COL4A1
DBP	13	110220062	rs34966754	G	C	0.389841	0.992215	0.0141922	0.0021307	10.565	GEL_UKB	COL4A1
DBP	13	110220062	rs34966754	G	C	0.391173	0.983061	0.0145878	0.00213986	11.0322	HRC_UKB	COL4A1
DBP	13	110248340	rs9559749	G	A	0.224165	0.992994	0.0185067	0.00248695	13.0021	GEL_UKB	COL4A1
DBP	13	110250872	rs751749	A	G	0.238463	0.991906	0.018203	0.00243429	13.1215	HRC_UKB	COL4A1
DBP	13	110307296	rs7989823	A	C	0.576573	0.966691	0.0130592	0.00213223	9.04151	GEL_UKB	COL4A1 COL4A2
DBP	13	110307296	rs7989823	A	C	0.565385	0.913935	0.0124394	0.00218502	7.90377	HRC_UKB	COL4A1 COL4A2
DBP	13	110388334	rs11838776	G	A	0.278457	0.988243	0.0169561	0.00232151	12.5536	GEL_UKB	COL4A2
DBP	13	110388334	rs11838776	G	A	0.278382	0.979071	0.0161321	0.00233297	11.3294	HRC_UKB	COL4A2
BMI	13	111329360	rs2243928	C	G	0.648201	0.975015	-0.0128052	0.00219253	8.28335	HRC_UKB	TEX29	8.99753155
BMI	13	111330268	rs1886558	A	G	0.60747	0.991601	-0.0132817	0.00212716	9.36968	GEL_UKB	TEX29	9.961618309
BMI	13	111564761	rs9515446	A	G	0.449199	1	0.0156619	0.00207937	13.3015	HRC_UKB		11.71948992
BMI	13	111587324	rs9515455	G	A	0.415807	0.99705	0.01624	0.00210183	13.9568	GEL_UKB		11.75616854
SBP	13	112971053	rs55804996	A	G	0.25525	0.997743	0.016311	0.00220939	12.809	GEL_UKB	MCF2L
SBP	13	112971053	rs55804996	A	G	0.255195	0.993856	0.0166675	0.00221416	13.287	HRC_UKB	MCF2L
DBP	13	113749051	rs36159814	A	G	0.499273	0.995553	0.0148229	0.00207515	12.0396	GEL_UKB	LINC00552 LOC105377805
DBP	13	113801016	rs3934938	T	C	0.466168	0.968495	-0.0150939	0.00210795	12.0947	HRC_UKB	TMEM255B
HEIGHT	13	114235244	rs7331882	G	A	0.2346	0.999289	-0.026184	0.00203273	37.2407	GEL_UKB	CDC16	19.66546583
DBP	13	114239049	13:115004524_AT_A	AT	A	0.232162	0.993591	0.0183261	0.00246071	13.0217	HRC_UKB
DBP	13	114239049	rs17337828	AT	A	0.228364	0.981769	0.0190108	0.00248968	13.6491	GEL_UKB	CDC16
HEIGHT	13	114239049	13:115004524_AT_A	AT	A	0.232156	0.993587	-0.026359	0.00204533	37.2756	HRC_UKB		19.40195401
SBP	13	114239049	13:115004524_AT_A	AT	A	0.232164	0.993589	0.0198346	0.00228963	17.3368	HRC_UKB
SBP	13	114239049	rs17337828	AT	A	0.228364	0.981767	0.0203615	0.00231655	17.8236	GEL_UKB	CDC16
HEIGHT	14	21071525	rs4982404	C	T	0.541581	0.989688	0.0208659	0.00173789	32.4831	GEL_UKB	ARHGEF40 NDRG2	18.40094703
HEIGHT	14	21077331	rs36049640	C	CT	0.548949	0.989728	0.0207481	0.00174042	32.038	HRC_UKB	ARHGEF40	18.41107874
HEIGHT	14	21433224	rs183488415	T	C	0.00859832	0.960467	-0.0672929	0.00946376	11.9372	GEL_UKB	CHD8	9.006206781
HEIGHT	14	21453066	rs28663442	C	T	0.176788	0.987209	0.0257004	0.00226711	29.0612	GEL_UKB		18.25667842
HEIGHT	14	21453066	rs28663442	C	T	0.176772	0.98037	0.0258588	0.00227592	29.1889	HRC_UKB		18.25667842
HEIGHT	14	21468603	rs775022405	G	GAA	0.147047	0.973315	-0.0209267	0.00246383	16.6981	HRC_UKB	RAB2B	0.076716596
HEIGHT	14	21508619	rs9322989	G	A	0.142997	0.997156	-0.0211455	0.00246174	17.0594	GEL_UKB	METTL3	8.265912581
HEIGHT	14	22844424	rs17880989	G	A	0.0254801	1	0.0383333	0.00547064	11.6138	GEL_UKB	MMP14	7.098574375
HEIGHT	14	22844424	rs17880989	G	A	0.0254709	1	0.0382671	0.00547021	11.578	HRC_UKB	MMP14	7.098574375
HEIGHT	14	22877070	rs142153001	G	A	0.0089598	1	0.0531861	0.00910261	8.29	GEL_UKB	LRP10	4.247621153
HEIGHT	14	22877070	rs142153001	G	A	0.00896059	1	0.0534849	0.0091003	8.37978	HRC_UKB	LRP10	4.247621153
SBP	14	22989248	rs11629120	T	C	0.41405	0.99638	0.0116498	0.0019615	8.54316	GEL_UKB	C14orf93 LOC107984660
SBP	14	22989248	rs11629120	T	C	0.413615	0.989977	0.0115635	0.00196845	8.37232	HRC_UKB	C14orf93 LOC107984660
HEIGHT	14	23286398	rs2295125	A	G	0.708533	1	0.0214007	0.00189874	28.7388	GEL_UKB	HOMEZ	0.453627633
HEIGHT	14	23286398	rs2295125	A	G	0.708536	1	0.0214323	0.00189837	28.8318	HRC_UKB	HOMEZ	0.453627633
HEIGHT	14	23320746	rs34074573	A	G	0.163267	1	0.0313885	0.00232661	40.7533	HRC_UKB	PABPN1 BCL2L2-PABPN1	23.52393682
HEIGHT	14	23324096	rs45528934	C	T	0.162545	0.997958	0.0314479	0.00233377	40.6594	GEL_UKB	PABPN1 BCL2L2-PABPN1	22.9347565
SBP	14	23392602	rs365990	A	G	0.369985	1	-0.0142586	0.00199579	12.0437	GEL_UKB	MYH6
SBP	14	23392602	rs365990	A	G	0.369978	1	-0.0142364	0.00199582	12.0082	HRC_UKB	MYH6
SBP	14	23439686	rs117526881	G	C	0.0136225	0.969238	0.0533437	0.00839503	9.6788	HRC_UKB
HEIGHT	14	23442198	rs11621360	T	C	0.661871	0.997845	0.0151708	0.0018246	16.0357	GEL_UKB		8.126516641
HEIGHT	14	23442198	rs11621360	T	C	0.661774	0.996472	0.0151814	0.00182537	16.0442	HRC_UKB		8.126516641
HEIGHT	14	24142769	rs3742500	G	T	0.24773	1	-0.0109557	0.00199818	7.37832	GEL_UKB	EMC9	4.739857031
HEIGHT	14	24147574	rs927493	G	A	0.265622	0.939012	-0.0118166	0.00201236	8.366	HRC_UKB	PSME2 RNF31	5.354312519
HEIGHT	14	24334882	rs3212260	A	T	0.258418	0.998376	0.0247707	0.00196874	35.5763	GEL_UKB	ADCY4	20.32487267
HEIGHT	14	24336618	rs3181251	C	T	0.260849	1	0.0244517	0.0019616	34.937	HRC_UKB	RIPK3 ADCY4	19.63413778
HEIGHT	14	24366294	rs36226649	T	C	0.0666812	1	0.0525717	0.0034489	51.7369	GEL_UKB	NFATC4	29.15449887
HEIGHT	14	24366294	rs36226649	T	C	0.0666796	1	0.0526142	0.00344822	51.8391	HRC_UKB	NFATC4	29.15449887
HEIGHT	14	24429988	rs10146759	C	T	0.861727	0.999136	-0.0180035	0.0024975	12.2477	GEL_UKB	KHNYN CBLN3	0.323355766
HEIGHT	14	24429988	rs10146759	C	T	0.861831	0.997813	-0.0178073	0.00249953	11.9803	HRC_UKB	KHNYN CBLN3	0.323355766
BMI	14	25458626	rs12879423	A	G	0.678996	0.997124	0.0222493	0.00222309	22.8533	GEL_UKB		18.43879125
BMI	14	25461782	rs8015400	C	A	0.677264	1	0.0221586	0.00221712	22.7921	HRC_UKB		18.26276759
BMI	14	29211932	rs9788550	G	C	0.247727	0.99176	-0.0196822	0.00240689	15.5377	HRC_UKB	LOC102724934	12.5544425
BMI	14	29213967	chr14:29213967_AAAGG_A	AAAGG	A	0.771701	0.997807	0.0198419	0.00246833	15.0416	GEL_UKB		0.006262293
BMI	14	32829525	14:33298731_CA_C	CA	C	0.452858	0.983894	0.0192111	0.00209668	19.2953	HRC_UKB		17.2327031
BMI	14	32829525	chr14:32829525_CA_C	CA	C	0.45239	0.993792	0.0189998	0.00208695	19.0606	GEL_UKB		17.2327031
HEIGHT	14	32941543	rs1956002	A	C	0.191447	1	0.0126678	0.00219625	8.09556	GEL_UKB	NPAS3	3.935018178
HEIGHT	14	32941543	rs1956002	A	C	0.191447	1	0.0127714	0.00219582	8.22054	HRC_UKB	NPAS3	3.935018178
HEIGHT	14	35401887	rs696	C	T	0.363002	0.999519	-0.0130002	0.00179387	12.3706	GEL_UKB	NFKBIA	7.46120013
SBP	14	35401887	rs696	C	T	0.362891	0.998784	0.0141441	0.00200554	11.7552	HRC_UKB	NFKBIA
SBP	14	35415433	rs1012919	T	G	0.646373	0.998874	0.0113291	0.00201599	7.71806	GEL_UKB
SBP	14	35527781	rs10146240	G	A	0.121579	0.995672	-0.0185315	0.00295917	9.42128	GEL_UKB
HEIGHT	14	35730539	chr14:35730539_AGG_TCCACTGCCTGGAAACAGACTCA	AGG	TCCACTGCCTGGAAACAGACTCA	0.262865	0.993032	0.0161337	0.00196289	15.6892	GEL_UKB
HEIGHT	14	35751670	rs112957890	A	G	0.265013	0.97872	0.0166681	0.00197239	16.5383	HRC_UKB	RALGAPA1	9.34825692
SBP	14	35751807	14:36221013_AACAAC_A	AACAAC	A	0.0788799	0.843303	-0.0249187	0.00389059	9.82241	HRC_UKB
HEIGHT	14	36520391	rs56249733	A	G	0.469035	0.990464	0.0139371	0.0017363	15.0001	GEL_UKB	NKX2-1 NKX2-1-AS1	0.431506106
HEIGHT	14	36535344	rs4899401	A	G	0.554402	0.994528	-0.0133825	0.00174115	13.8188	HRC_UKB	LOC105370453	11.33863224
HEIGHT	14	36675311	rs10131337	C	T	0.24255	0.995299	0.0184826	0.00201528	19.33	GEL_UKB	PAX9	12.35994611
HEIGHT	14	36675311	rs10131337	C	T	0.244487	0.990637	0.0188141	0.00201473	20.0091	HRC_UKB	PAX9	12.35994611
BMI	14	42470268	rs8011566	T	A	0.424739	0.998379	0.0123517	0.00209683	8.41492	GEL_UKB		7.674381727
BMI	14	42470268	rs8011566	T	A	0.424597	0.995188	0.0125333	0.00210018	8.61874	HRC_UKB		7.674381727
HEIGHT	14	44979067	rs79983664	T	C	0.0160783	0.999486	-0.0409159	0.00682985	8.6801	GEL_UKB	FAM179B	5.497928109
HEIGHT	14	44981276	rs78592865	G	A	0.0160384	1	-0.0404022	0.00681877	8.5058	HRC_UKB	FAM179B	0.504948512
BMI	14	46829096	chr14:46829096_T_TA	T	TA	0.505171	0.99705	-0.0179091	0.00207307	17.2461	GEL_UKB		0.039626272
BMI	14	46829096	rs34688745	T	TA	0.499617	0.970747	-0.0177003	0.00210144	16.4353	HRC_UKB		0.039626272
BMI	14	50188639	rs72681869	G	C	0.0109556	1	-0.055454	0.00989728	7.67628	GEL_UKB	SOS2	6.955342667
BMI	14	50188639	rs72681869	G	C	0.0109517	1	-0.0551417	0.00989892	7.5951	HRC_UKB	SOS2	6.955342667
DBP	14	50188639	rs72681869	G	C	0.0109516	1	-0.104021	0.0099044	25.075	GEL_UKB	SOS2
DBP	14	50188639	rs72681869	G	C	0.0109476	1	-0.103863	0.00990643	24.992	HRC_UKB	SOS2
SBP	14	50188639	rs72681869	G	C	0.0109482	1	-0.094395	0.00922053	23.8706	GEL_UKB	SOS2
SBP	14	50188639	rs72681869	G	C	0.0109442	1	-0.0943968	0.0092224	23.8622	HRC_UKB	SOS2
SBP	14	52906681	rs12887631	A	T	0.712967	0.998434	0.015403	0.00213134	12.3061	GEL_UKB	FERMT2 LOC105370500
SBP	14	52907013	rs59646316	T	TA	0.712438	0.989365	0.0154324	0.00214047	12.2516	HRC_UKB	FERMT2 LOC105370500
HEIGHT	14	53854566	rs1958644	G	A	0.67221	0.992872	0.0107236	0.00184701	8.19382	HRC_UKB		5.304474546
HEIGHT	14	53863577	rs4901458	A	G	0.694233	0.998973	0.010727	0.00187699	7.95979	GEL_UKB		5.336327338
HEIGHT	14	54735777	rs11620822	C	G	0.218968	0.993997	0.0181304	0.00209029	17.3782	GEL_UKB	SAMD4A	11.26437715
HEIGHT	14	54735777	rs11620822	C	G	0.220052	0.979539	0.0188581	0.00210238	18.5274	HRC_UKB	SAMD4A	11.26437715
HEIGHT	14	54768332	rs7158665	G	A	0.507551	0.989676	0.0160048	0.00173367	19.5748	GEL_UKB	SAMD4A	12.26010344
HEIGHT	14	54801359	14:55268077_CA_C	CA	C	0.572844	0.990517	0.0164095	0.00175292	20.1035	HRC_UKB		0.649453507
DBP	14	55485707	14:55952425_ATT_A	ATT	A	0.352818	0.965178	-0.0125732	0.00220239	7.94419	HRC_UKB
DBP	14	55561272	rs6573041	G	A	0.712864	0.99665	0.0137875	0.00229257	8.7423	GEL_UKB
HEIGHT	14	55664992	chr14:55664992_AT_A	AT	A	0.265993	0.996301	0.0131812	0.00195658	10.7908	GEL_UKB		0.038591721
HEIGHT	14	56226075	chr14:56226075_G_GA	G	GA	0.464537	0.999505	-0.0102085	0.00172911	8.4498	GEL_UKB		0.109423624
HEIGHT	14	56232289	rs36128213	A	T	0.459234	0.981482	-0.0103037	0.00174631	8.44027	HRC_UKB	PELI2	4.911403272
HEIGHT	14	57453701	rs112056211	G	A	0.0738549	1	0.018523	0.0032895	7.74657	GEL_UKB		3.858174105
HEIGHT	14	57453701	rs112056211	G	A	0.0738063	1	0.0186568	0.00328965	7.84869	HRC_UKB		3.858174105
HEIGHT	14	58805776	rs8013972	T	C	0.168631	0.993884	-0.013457	0.00231029	8.24281	GEL_UKB		4.22238471
HEIGHT	14	58805776	rs8013972	T	C	0.168454	0.987078	-0.0136371	0.00231918	8.38727	HRC_UKB		4.22238471
DBP	14	58951556	rs9972188	G	A	0.334573	0.996768	0.0124932	0.00219865	7.87622	GEL_UKB	LINC01500
DBP	14	58951556	rs9972188	G	A	0.335003	0.990157	0.0124006	0.00220537	7.72642	HRC_UKB	LINC01500
HEIGHT	14	60490561	rs2093210	C	T	0.60883	0.998331	-0.0384406	0.0017706	103.787	HRC_UKB	C14orf39	55.36287066
HEIGHT	14	60606157	rs10483727	T	C	0.611358	1	-0.0381825	0.00177239	102.21	GEL_UKB	LOC105378189	56.12038809
HEIGHT	14	60887277	rs35304386	T	C	0.620228	0.998619	-0.012748	0.00177885	12.1137	GEL_UKB	MNAT1	7.169424161
HEIGHT	14	60887277	rs35304386	T	C	0.620256	0.994522	-0.0129093	0.00178226	12.3583	HRC_UKB	MNAT1	7.169424161
BMI	14	61894303	rs217672	A	C	0.272369	0.998516	0.0170477	0.00232528	12.6426	GEL_UKB	SYT16	0.202003014
BMI	14	61894303	rs217672	A	C	0.27206	0.995462	0.0169926	0.00233036	12.5146	HRC_UKB	SYT16	0.202003014
HEIGHT	14	63397553	rs61995003	G	A	0.0691446	0.997737	-0.0267826	0.003409	14.4031	GEL_UKB	PPP2R5E	6.118529748
HEIGHT	14	63397553	rs61995003	G	A	0.0752134	0.945695	-0.0269725	0.00336939	14.9233	HRC_UKB	PPP2R5E	6.118529748
HEIGHT	14	64148823	rs17766384	G	A	0.205155	0.994093	-0.0145301	0.00214255	10.9252	GEL_UKB	SYNE2	8.088107643
HEIGHT	14	64148823	rs17766384	G	A	0.204642	0.982798	-0.0149143	0.00215629	11.3349	HRC_UKB	SYNE2	8.088107643
HEIGHT	14	65053528	rs2296316	T	C	0.4661	0.994605	-0.0245033	0.00173424	44.5998	GEL_UKB	FNTB MAX CHURC1-FNTB	27.27043027
HEIGHT	14	65071413	rs7147987	A	G	0.461352	0.99187	-0.0248621	0.001738	45.6915	HRC_UKB	MAX	26.84667304
HEIGHT	14	67895793	rs1033686	G	A	0.153312	0.999254	-0.0224322	0.00239933	20.0546	GEL_UKB	RAD51B	10.98363532
HEIGHT	14	67956498	rs28649231	G	A	0.182495	0.977028	-0.0215086	0.00226119	20.7285	HRC_UKB	RAD51B	0.022157094
HEIGHT	14	68664876	rs11629144	G	T	0.240341	0.992407	-0.0119885	0.00202282	8.50974	HRC_UKB	RAD51B	4.94020946
HEIGHT	14	68667813	rs11623966	A	C	0.238657	0.995056	-0.0114134	0.00202555	7.75605	GEL_UKB	RAD51B	4.586381758
SBP	14	68784198	rs7146217	T	C	0.532486	0.998388	-0.0120198	0.00193226	9.30514	GEL_UKB
SBP	14	68784198	rs7146217	T	C	0.532384	0.99625	-0.0121093	0.00193414	9.4169	HRC_UKB
BMI	14	69323038	rs3902951	T	G	0.237331	0.991908	0.0136327	0.0024422	7.6242	GEL_UKB	GALNT16	6.689497862
BMI	14	69323038	rs3902951	T	G	0.237565	0.978599	0.0137749	0.00245777	7.68047	HRC_UKB	GALNT16	6.689497862
HEIGHT	14	69946329	rs1547088	A	G	0.364233	0.991776	0.0213475	0.00179993	31.7201	HRC_UKB	SMOC1	16.27016322
HEIGHT	14	69951129	rs7148145	A	C	0.364837	0.997498	0.0212836	0.00179485	31.7094	GEL_UKB	SMOC1	16.35210869
DBP	14	69989947	rs227426	G	T	0.56191	0.988666	0.0121367	0.00210092	8.1185	HRC_UKB	SMOC1
DBP	14	69993837	rs227417	T	C	0.573957	0.995499	0.0124468	0.00210064	8.5061	GEL_UKB	SMOC1
HEIGHT	14	70166694	rs41286548	C	T	0.0226582	1	-0.044667	0.00578627	13.9325	GEL_UKB	SLC8A3	8.510857467
HEIGHT	14	70166694	rs41286548	C	T	0.0226595	1	-0.0443702	0.00578503	13.7639	HRC_UKB	SLC8A3	8.510857467
SBP	14	70960212	rs12589706	C	T	0.64621	0.998571	0.0115485	0.00201608	7.99359	HRC_UKB	PCNX1 LOC105370557
SBP	14	71074309	rs2240533	T	C	0.309403	0.999145	-0.0113803	0.00208515	7.31679	GEL_UKB	PCNX1
DBP	14	72809542	rs12050132	A	T	0.241709	0.99823	-0.0144268	0.00242405	8.57573	GEL_UKB	DPF3
DBP	14	72809542	rs12050132	A	T	0.242004	0.994983	-0.0145091	0.00242742	8.64387	HRC_UKB	DPF3
BMI	14	72847742	rs61986330	C	A	0.275556	0.997156	-0.0142863	0.0023152	9.16752	HRC_UKB	DPF3	8.883193084
SBP	14	72931738	rs77694099	G	A	0.102396	0.997744	0.0181304	0.00317709	7.93833	GEL_UKB	DCAF4
SBP	14	72931738	rs77694099	G	A	0.102444	0.994491	0.0180692	0.00318165	7.86858	HRC_UKB	DCAF4
BMI	14	73018078	rs2535918	C	T	0.0811096	0.987033	-0.0223725	0.00379638	8.42134	GEL_UKB	ZFYVE1	7.384281353
HEIGHT	14	73268658	rs4903104	C	T	0.180171	1	-0.0191928	0.00224546	16.8999	GEL_UKB	PAPLN	11.26908859
[truncated: 5,155 more rows]
